# Supplementary material for: Flow Sorting Enrichment and Nanopore Sequencing of Chromosome 1 From a Chinese Individual
Source: Front Genet. 2020 Jan 9;10:1315. doi: 10.3389/fgene.2019.01315 (PMC6962354; doi:10.3389/fgene.2019.01315)
Supplement: Supplementary file 2 [file Table_5.xlsx]

## Sheet: Sheet1
Supplementary Table 5 : Coverage per chromosome and enrichment calculations
Chromosome	Coverage (bases)	Assembly length	Assembly length no N	2N assembly length (no N) for male	Proportion of 2N	Proportion of covered bases in data	Relative enrichemtn		Coverage
chr4	188728880	190212519	189750946	379501892	0.0666503	0.0181436	0.272221		0.994614
chr3	197573227	198293127	198097931	396195862	0.0695822	0.0189939	0.27297		0.997351
chr18	85910921	80372274	80090359	160180718	0.0281319	0.00825911	0.293586		1.07267
chr13	109313587	114363139	97981961	195963922	0.0344163	0.0105089	0.305348		1.11565
chr12	156168834	133273614	133137043	266274086	0.0467646	0.0150134	0.321042		1.17299
chr11	172452670	135084281	134532212	269064424	0.0472546	0.0165789	0.350841		1.28187
chr9	158429684	138393459	121789438	243578876	0.0427787	0.0152308	0.356036		1.30085
chr8	188576445	145136352	144766361	289532722	0.0508494	0.0181289	0.356522		1.30263
chr20	87239604	64442840	63945845	127891690	0.0224611	0.00838685	0.373395		1.36427
chrX	108781371	156037755	154891111	154891111	0.0272029	0.0104578	0.384437		0.702309
chr10	190044996	133795862	133261879	266523758	0.0468084	0.0182701	0.390317		1.4261
chr5	285457576	181535241	181262992	362525984	0.0636689	0.0274427	0.431022		1.57483
chr6	273361749	170803490	170076249	340152498	0.0597395	0.0262798	0.439907		1.60729
chr21	64946997	46707918	40086662	80173324	0.0140805	0.00624373	0.443431		1.62016
chr2	432641818	242190857	240548480	481096960	0.084493	0.0415924	0.492258		1.79856
chr14	163648596	107042557	90567015	181134030	0.0318118	0.0157325	0.494549		1.80693
chr22	71692397	50817315	39158674	78317348	0.0137545	0.00689221	0.501086		1.83082
chr17	153244399	83256267	82919574	165839148	0.0291256	0.0147323	0.505818		1.84811
chr16	152006866	90337241	81805358	163610716	0.0287343	0.0146133	0.508567		1.85815
chr7	297185486	159343450	158968124	317936248	0.0558378	0.0285702	0.511664		1.86947
chr15	175858329	101990076	84640530	169281060	0.0297301	0.0169063	0.568658		2.07771
chr19	123216811	58616099	58439251	116878502	0.0205269	0.0118455	0.577075		2.10846
chrY	29299529	57227015	26414704	26414704	0.0046391	0.00281673	0.607172		1.10921
chr1	6536172440	248953141	230483065	460966130	0.0809575	0.62836	7.7616		28.3586
