# Supplementary material for: Flow Sorting Enrichment and Nanopore Sequencing of Chromosome 1 From a Chinese Individual
Source: Front Genet. 2020 Jan 9;10:1315. doi: 10.3389/fgene.2019.01315 (PMC6962354; doi:10.3389/fgene.2019.01315)
Supplement: Supplementary file 3 [file Table_6.xlsx]

## Sheet: Exons_Overlap
Supplementary Table 6 : SV calls within genic regions
CHROM	START	END	SV TYPE_Assem	SV TYPE_Sniff	EXON START	EXON END	GENE	EXON NUMBER (0 BASED)	STRAND	BP OVERLAP
chr1	7829940	7829967	Deletion	<DEL>	7829836	7830161	PER3	17	+	27
chr1	19628384	19628449	Deletion	<DEL>	19626386	19629820	MINOS1	3	+	65
chr1	21424736	21424748	Insertion	<INS>	21424624	21424828	NBPF2P	0	-	12
chr1	21459927	21460197	Deletion	<DEL>	21459755	21460082	PFN1P10	0	-	155
chr1	31908114	31908175	Deletion	<DEL>	31906420	31908960	PTP4A2	0	-	61
chr1	41382201	41382209	Insertion	<INS>	41382201	41382678	FOXO6	2	+	8
chr1	89010407	89012879	Tandem_Contraction	<DEL>	89010903	89011116	GBP3	3	-	213
chr1	89010407	89012879	Tandem_Contraction	<DEL>	89011746	89012027	GBP3	4	-	281

## Sheet: Exons_Assem
CHROM	START	END	SV TYPE	EXON START	EXON END	GENE	EXON NUMBER (0 BASED)	STRAND	BP OVERLAP
chr1	1068834	1081029	Repeat_contraction	1070965	1072575	RNF223	0	-	1610
chr1	1068834	1081029	Repeat_contraction	1074015	1074307	RNF223	1	-	292
chr1	1140713	1141362	Repeat_expansion	1140824	1141032	LINC01342	1	+	208
chr1	1240713	1248055	Repeat_expansion	1242452	1242646	C1QTNF12	0	-	194
chr1	1240713	1248055	Repeat_expansion	1242834	1242913	C1QTNF12	1	-	79
chr1	1240713	1248055	Repeat_expansion	1243061	1243152	C1QTNF12	2	-	91
chr1	1240713	1248055	Repeat_expansion	1243443	1243552	C1QTNF12	3	-	109
chr1	1240713	1248055	Repeat_expansion	1243953	1244105	C1QTNF12	4	-	152
chr1	1240713	1248055	Repeat_expansion	1244190	1244275	C1QTNF12	5	-	85
chr1	1240713	1248055	Repeat_expansion	1244380	1244497	C1QTNF12	6	-	117
chr1	1240713	1248055	Repeat_expansion	1246513	1246722	C1QTNF12	7	-	209
chr1	1284227	1297790	Repeat_contraction	1285570	1285664	SCNN1D	5	+	94
chr1	1284227	1297790	Repeat_contraction	1285925	1286278	SCNN1D	6	+	353
chr1	1284227	1297790	Repeat_contraction	1286767	1286975	SCNN1D	7	+	208
chr1	1284227	1297790	Repeat_contraction	1287108	1287299	SCNN1D	8	+	191
chr1	1284227	1297790	Repeat_contraction	1287507	1287596	SCNN1D	9	+	89
chr1	1284227	1297790	Repeat_contraction	1287672	1287836	SCNN1D	10	+	164
chr1	1284227	1297790	Repeat_contraction	1287938	1288037	SCNN1D	11	+	99
chr1	1284227	1297790	Repeat_contraction	1290270	1290388	SCNN1D	12	+	118
chr1	1284227	1297790	Repeat_contraction	1290476	1290555	SCNN1D	13	+	79
chr1	1284227	1297790	Repeat_contraction	1290636	1290694	SCNN1D	14	+	58
chr1	1284227	1297790	Repeat_contraction	1290894	1290953	SCNN1D	15	+	59
chr1	1284227	1297790	Repeat_contraction	1291064	1291140	SCNN1D	16	+	76
chr1	1284227	1297790	Repeat_contraction	1291253	1292019	SCNN1D	17	+	766
chr1	1284227	1297790	Repeat_contraction	1292375	1293708	ACAP3	0	-	1333
chr1	1284227	1297790	Repeat_contraction	1293822	1293933	ACAP3	1	-	111
chr1	1284227	1297790	Repeat_contraction	1294089	1294199	ACAP3	2	-	110
chr1	1284227	1297790	Repeat_contraction	1294401	1294628	ACAP3	3	-	227
chr1	1284227	1297790	Repeat_contraction	1294717	1294816	ACAP3	4	-	99
chr1	1284227	1297790	Repeat_contraction	1295446	1295554	ACAP3	5	-	108
chr1	1284227	1297790	Repeat_contraction	1295735	1295938	ACAP3	6	-	203
chr1	1284227	1297790	Repeat_contraction	1296014	1296109	ACAP3	7	-	95
chr1	1284227	1297790	Repeat_contraction	1296109	1296170	MIR6726	0	-	61
chr1	1284227	1297790	Repeat_contraction	1296210	1296280	ACAP3	8	-	70
chr1	1284227	1297790	Repeat_contraction	1296424	1296633	ACAP3	9	-	209
chr1	1427529	1427966	Repeat_expansion	1427553	1427787	TMEM88B	1	+	234
chr1	1929452	1934833	Repeat_expansion	1930059	1930336	CFAP74	12	-	277
chr1	2400407	2401203	Repeat_contraction	2400856	2400935	RER1	4	+	79
chr1	3016710	3025855	Repeat_expansion	3021482	3022903	ACTRT2	0	+	1421
chr1	3475800	3477294	Repeat_expansion	3475969	3476062	ARHGEF16	9	+	93
chr1	5668251	5668255	Insertion	5668140	5668255	AL365255.1	2	-	4
chr1	10144513	10145090	Deletion	10144939	10145039	UBE4B	16	+	100
chr1	13235595	13330149	Repeat_contraction	13245862	13246149	PRAMEF31P	0	+	287
chr1	13235595	13330149	Repeat_contraction	13246545	13247121	PRAMEF31P	1	+	576
chr1	13235595	13330149	Repeat_contraction	13248144	13248652	PRAMEF31P	2	+	508
chr1	13235595	13330149	Repeat_contraction	13254211	13254275	PRAMEF5	0	+	64
chr1	13235595	13330149	Repeat_contraction	13259246	13259555	PRAMEF5	1	+	309
chr1	13235595	13330149	Repeat_contraction	13260221	13260803	PRAMEF5	2	+	582
chr1	13235595	13330149	Repeat_contraction	13262549	13263314	PRAMEF5	3	+	765
chr1	13235595	13330149	Repeat_contraction	13273538	13274111	PRAMEF32P	0	-	573
chr1	13235595	13330149	Repeat_contraction	13275132	13275627	PRAMEF32P	1	-	495
chr1	13235595	13330149	Repeat_contraction	13279124	13279231	RNU6-771P	0	-	107
chr1	13235595	13330149	Repeat_contraction	13281034	13281932	PRAMEF8	0	-	898
chr1	13235595	13330149	Repeat_contraction	13282846	13283422	PRAMEF8	1	-	576
chr1	13235595	13330149	Repeat_contraction	13283804	13284116	PRAMEF8	2	-	312
chr1	13235595	13330149	Repeat_contraction	13285096	13285154	PRAMEF8	3	-	58
chr1	13235595	13330149	Repeat_contraction	13303538	13303586	PRAMEF33	0	+	48
chr1	13235595	13330149	Repeat_contraction	13305929	13306241	PRAMEF33	1	+	312
chr1	13235595	13330149	Repeat_contraction	13306637	13307216	PRAMEF33	2	+	579
chr1	13235595	13330149	Repeat_contraction	13308328	13308907	PRAMEF33	3	+	579
chr1	13235595	13330149	Repeat_contraction	13315580	13315658	PRAMEF15	0	+	78
chr1	13235595	13330149	Repeat_contraction	13318391	13318700	PRAMEF15	1	+	309
chr1	13235595	13330149	Repeat_contraction	13319371	13319953	PRAMEF15	2	+	582
chr1	13235595	13330149	Repeat_contraction	13321702	13322598	PRAMEF15	3	+	896
chr1	13235595	13330149	Repeat_contraction	13324038	13324162	AC243961.1	0	+	124
chr1	13235595	13330149	Repeat_contraction	13324258	13324518	AC243961.1	1	+	260
chr1	15039041	15048807	Repeat_contraction	15043988	15044159	KAZN	3	+	171
chr1	19112326	19113076	Repeat_contraction	19112523	19112867	UBR4	28	-	344
chr1	22100353	22101430	Repeat_contraction	22091427	22101360	AL031281.2	5	+	1007
chr1	26163332	26163648	Deletion	26161211	26163962	FAM110D	1	+	316
chr1	26263165	26264160	Repeat_contraction	26263040	26263398	AL355877.2	0	-	233
chr1	31728128	31728455	Deletion	31728181	31728277	ADGRB2	2	-	96
chr1	32889090	32889208	Deletion	32888877	32889276	HPCA	1	+	118
chr1	35399894	35400078	Repeat_contraction	35399996	35400319	RF00017	0	+	82
chr1	37544736	37544899	Repeat_contraction	37544762	37545294	FTH1P1	0	+	137
chr1	40839888	40839966	Deletion	40838310	40840452	KCNQ4	13	+	78
chr1	41513707	41513962	Repeat_contraction	41512815	41513750	HIVEP3	1	-	43
chr1	43974846	43975273	Repeat_contraction	43974647	43975107	ATP6V0B	0	+	261
chr1	46175792	46176418	Repeat_contraction	46176227	46176488	AL358075.4	9	-	191
chr1	46175792	46176418	Repeat_contraction	46176227	46176478	AL672043.1	1	-	191
chr1	48296043	48296224	Repeat_contraction	48295371	48298893	SPATA6	0	-	181
chr1	53594669	53595070	Deletion	53594107	53594990	GLIS1	7	-	321
chr1	54406261	54406475	Deletion	54405952	54406419	SSBP3	17	-	158
chr1	54788063	54788381	Deletion	54788041	54788097	TTC22	4	-	34
chr1	66042570	66042675	Deletion	66042499	66042731	AL590783.1	0	-	105
chr1	66986156	66988073	Repeat_contraction	66984571	66988030	MIER1	12	+	1874
chr1	68117481	68117722	Deletion	68117450	68117732	GNG12-AS1	6	+	241
chr1	68439581	68439638	Deletion	68439560	68439642	RPE65	7	-	57
chr1	70173089	70173476	Repeat_contraction	70173464	70173510	LRRC40	6	-	12
chr1	74469490	74469600	Deletion	74469135	74469543	AC105271.1	1	+	53
chr1	77887950	77888010	Deletion	77887599	77889268	NEXN-AS1	1	-	60
chr1	94927039	94927205	Deletion	94926837	94927278	CNN3	6	-	166
chr1	109094434	109094496	Deletion	109094416	109096934	TMEM167B	2	+	62
chr1	119734216	119734764	Deletion	119734633	119734766	PHGDH	8	+	131
chr1	151769410	151769410	Insertion	151769343	151769501	AL589765.4	2	-	0
chr1	152108516	152109925	Repeat_contraction	152106316	152113078	TCHH	0	-	1409
chr1	156073647	156074365	Repeat_contraction	156072012	156077682	MEX3A	0	-	718
chr1	160208868	160208959	Deletion	160208843	160208869	AL121987.2	4	-	1
chr1	160212385	160213568	Repeat_contraction	160213109	160213265	PEA15	2	+	156
chr1	160212385	160213568	Repeat_contraction	160213421	160215376	PEA15	3	+	147
chr1	166857435	166857995	Repeat_contraction	166856509	166857719	TADA1	0	-	284
chr1	167195774	167198358	Repeat_expansion	167195688	167195789	LINC01363	4	-	15
chr1	178878755	178880248	Repeat_contraction	178878901	178878992	RALGPS2	9	+	91
chr1	184620046	184621031	Repeat_contraction	184619517	184629020	C1orf21	5	+	985
chr1	186313640	186313693	Deletion	186311651	186314026	TPR	0	-	53
chr1	186313640	186313693	Deletion	186313680	186314562	PRG4	12	+	13
chr1	201211611	201211612	Insertion	201206082	201213621	IGFN1	11	+	1
chr1	201483837	201483899	Deletion	201483529	201484789	CSRP1	0	-	62
chr1	205386564	205386719	Repeat_contraction	205385232	205387440	LEMD1-AS1	3	+	155
chr1	207454094	207454479	Repeat_contraction	207454229	207454476	CR2	0	+	247
chr1	212619257	212619469	Repeat_contraction	212619357	212620772	ATF3	3	+	112
chr1	221706318	221706590	Repeat_contraction	221706094	221706466	DUSP10	1	-	148
chr1	228106739	228107407	Repeat_contraction	228106679	228106918	MRPL55	0	-	179
chr1	241517095	241517602	Repeat_contraction	241517181	241517316	FH	8	-	135
chr1	245614858	245614960	Deletion	245614772	245614883	AC104462.2	0	-	25
chr1	246785645	246786006	Tandem_expansion	246785992	246786100	KIF28P	7	-	14
chr1	246818015	246819405	Repeat_expansion	246818075	246818180	AC113174.1	0	+	105

## Sheet: Exons_Sniff
CHROM	START	END	SV TYPE	EXON START	EXON END	GENE	EXON NUMBER (0 BASED)	STRAND	BP OVERLAP
chr1	12881888	12882198	<INS>	12881853	12882435	PRAMEF4	1	-	310
chr1	16564836	16564891	<DEL>	16564806	16564918	NBPF1	1	-	55
chr1	16736081	16859613	<DEL>	16739937	16740523	AL021920.3	0	-	586
chr1	16736081	16859613	<DEL>	16740279	16740397	CROCCP4	0	+	118
chr1	16736081	16859613	<DEL>	16740515	16740679	RNU1-4	0	+	164
chr1	16736081	16859613	<DEL>	16741936	16742073	AL021920.3	1	-	137
chr1	16736081	16859613	<DEL>	16750493	16750589	AL021920.3	2	-	96
chr1	16736081	16859613	<DEL>	16750513	16750968	CROCCP4	1	+	455
chr1	16736081	16859613	<DEL>	16760836	16760873	MST1L	0	-	37
chr1	16736081	16859613	<DEL>	16760954	16761102	MST1L	1	-	148
chr1	16736081	16859613	<DEL>	16768141	16768268	MST1L	2	-	127
chr1	16736081	16859613	<DEL>	16769990	16770237	MST1L	3	-	247
chr1	16736081	16859613	<DEL>	16851320	16851477	BX284668.1	0	-	157
chr1	16736081	16859613	<DEL>	16851573	16851723	BX284668.1	1	-	150
chr1	16736081	16859613	<DEL>	16852074	16852369	BX284668.1	2	-	295
chr1	16736081	16859613	<DEL>	16852996	16853129	BX284668.1	3	-	133
chr1	16736081	16859613	<DEL>	16855406	16855523	BX284668.3	0	+	117
chr1	16736081	16859613	<DEL>	16856711	16857240	BX284668.3	1	+	529
chr1	16736081	16859613	<DEL>	16858948	16859021	MIR3675	0	-	73
chr1	16736081	16859613	<DEL>	16859048	16859284	BX284668.3	2	+	236
chr1	55398612	55398646	<DEL>	55398513	55398620	RNU6-830P	0	+	8
chr1	57606187	57606386	<INS>	57605846	57606206	RPS20P5	0	-	19
chr1	62189065	62191483	<DEL>	62189130	62189503	PIGPP2	0	+	373
chr1	62189065	62191483	<DEL>	62189868	62189953	PIGPP2	1	+	85
chr1	62189065	62191483	<DEL>	62190521	62190926	RPS15AP7	0	+	405
chr1	72300642	72346156	<DEL>	72301471	72301829	RPL31P12	0	+	358
chr1	92701962	92702275	<INS>	92702140	92702215	EVI5	13	-	75
chr1	100191747	100191782	<DEL>	100186918	100196422	DBT	0	-	35
chr1	145311473	145311527	<INS>	145311436	145311488	NBPF20	24	-	15
chr1	151847233	151847281	<DEL>	151847262	151847414	THEM5	0	-	19
chr1	152156589	152156625	<DEL>	152153594	152156960	RPTN	0	-	36
chr1	179923755	179923789	<INS>	179917451	179925000	TOR1AIP1	9	+	34
chr1	180888413	180888728	<INS>	180884005	180890251	XPR1	14	+	315
chr1	189992190	189992231	<DEL>	189989569	189993097	AL359976.1	0	-	41
chr1	207076629	207076677	<INS>	207072203	207077823	PFKFB2	14	+	48
chr1	212190255	212190294	<DEL>	212190040	212190259	AL606468.1	3	+	4

## Sheet: Introns_Overlap
CHROM	START	END	SV TYPE_Assem	SV TYPE_Sniff	EXON START	EXON END	GENE	EXON NUMBER (0 BASED)	STRAND	BP OVERLAP
chr1	1477854	1477855	Repeat_contraction	<DEL>	1477350	1478643	ATAD3B	1	+	1
chr1	1530594	1530851	Tandem_contraction	<DEL>	1529331	1533925	ATAD3A	14	+	257
chr1	1667021	1667135	Tandem_contraction	<DEL>	1666019	1668326	SLC35E2B	0	-	114
chr1	1993706	1993707	Insertion	<INS>	1990975	2003700	CFAP74	36	-	1
chr1	3260743	3260809	Tandem_expansion	<INS>	3244137	3385151	PRDM16	2	+	66
chr1	3300360	3300408	Repeat_contraction	<DEL>	3244137	3385151	PRDM16	2	+	48
chr1	3433515	3433632	Deletion	<DEL>	3432140	3433676	PRDM16	15	+	117
chr1	8386568	8386575	Tandem_expansion	<INS>	8365974	8422726	RERE	10	-	7
chr1	9061386	9061390	Repeat_expansion	<INS>	9058250	9069503	SLC2A5	10	-	4
chr1	10971075	10971095	Tandem_expansion	<INS>	10970089	10976155	C1orf127	10	-	20
chr1	11041736	11041919	Tandem_expansion	<INS>	11037811	11042874	MASP2	4	-	183
chr1	16050024	16050024	Insertion	<INS>	16049916	16050515	CLCNKB	9	+	0
chr1	16424218	16424219	Insertion	<INS>	16421971	16431337	SPATA21	9	-	1
chr1	19434934	19435101	Repeat_contraction	<DEL>	19419750	19485435	CAPZB	7	-	167
chr1	19628384	19628449	Deletion	<DEL>	19597109	19655011	NBL1	0	+	65
chr1	19628384	19628449	Deletion	<DEL>	19626476	19634436	MINOS1-NBL1	3	+	65
chr1	20382469	20382532	Tandem_expansion	<INS>	20379026	20398482	LINC01141	5	-	63
chr1	20605670	20606197	Tandem_contraction	<DEL>	20605039	20613841	CDA	1	+	527
chr1	21459927	21460197	Deletion	<DEL>	21445219	21468687	NBPF3	1	+	270
chr1	21461253	21461316	Deletion	<DEL>	21445219	21468687	NBPF3	1	+	63
chr1	22754939	22754965	Tandem_expansion	<INS>	22711043	22781420	EPHB2	0	+	26
chr1	24832212	24835018	Deletion	<DEL>	24827116	24839859	CLIC4	3	+	2806
chr1	25054488	25054489	Insertion	<INS>	25043836	25103852	AL050344.1	0	-	1
chr1	25108873	25108873	Insertion	<INS>	25103971	25112878	AL050344.1	1	-	0
chr1	25405617	25405618	Insertion	<INS>	25402746	25408682	RHCE	7	-	1
chr1	25768297	25768297	Insertion	<INS>	25763967	25771656	MAN1C1	6	+	0
chr1	28994950	28994968	Tandem_expansion	<INS>	28993542	28997214	EPB41	3	+	18
chr1	29055731	29055732	Insertion	<INS>	29053312	29058588	EPB41	12	+	1
chr1	30894626	30894686	Deletion	<DEL>	30878740	30908448	SDC3	3	-	60
chr1	30997888	30997966	Deletion	<DEL>	30995220	31005852	PUM1	16	-	78
chr1	31345547	31345547	Insertion	<INS>	31337202	31346577	AL451070.1	1	-	0
chr1	31345547	31345547	Insertion	<INS>	31339048	31346639	ZCCHC17	4	+	0
chr1	31908114	31908175	Deletion	<DEL>	31852014	31921356	AL136115.2	0	-	61
chr1	32539745	32539746	Insertion	<INS>	32539572	32553458	ZBTB8A	0	+	1
chr1	32539745	32539746	Insertion	<INS>	32536564	32553458	AL033529.1	5	+	1
chr1	32643073	32643211	Repeat_expansion	<INS>	32634792	32650432	ZBTB8OS	5	-	138
chr1	33864932	33865000	Tandem_expansion	<INS>	33846996	33918093	CSMD2	64	-	68
chr1	34102574	34102668	Deletion	<DEL>	34089193	34165746	CSMD2	68	-	94
chr1	36267649	36267874	Deletion	<DEL>	36259484	36282532	THRAP3	1	+	225
chr1	37967139	37967140	Insertion	<INS>	37960175	37968043	SF3A3	1	-	1
chr1	38485068	38485068	Insertion	<INS>	38475824	38493570	LINC01685	0	+	0
chr1	39664497	39664529	Insertion	<INS>	39663434	39665520	NT5C1A	2	-	32
chr1	41369881	41369881	Insertion	<INS>	41362344	41381615	FOXO6	0	+	0
chr1	42277531	42277814	Deletion	<DEL>	42265189	42278347	FOXJ3	9	-	283
chr1	43391801	43392120	Repeat_contraction	<DEL>	43389995	43403176	SZT2	0	+	319
chr1	44951959	44952207	Tandem_contraction	<DEL>	44941665	44978314	EIF2B3	8	-	248
chr1	45741623	45741926	Deletion	<DEL>	45741332	45746119	IPP	6	-	303
chr1	45900452	45900765	Deletion	<DEL>	45882395	45959385	MAST2	3	+	313
chr1	53128427	53129276	Repeat_contraction	<DEL>	53114973	53134349	SLC1A7	8	-	849
chr1	53525468	53525497	Insertion	<INS>	53524887	53529790	GLIS1	5	-	29
chr1	53556596	53556596	Insertion	<INS>	53529952	53594107	GLIS1	6	-	0
chr1	54808984	54808991	Insertion	<INS>	54808011	54811793	LEXM	3	+	7
chr1	54821894	54822196	Deletion	<DEL>	54817122	54841615	LEXM	8	+	302
chr1	55003042	55003092	Tandem_expansion	<INS>	54999363	55005021	BSND	0	+	50
chr1	55240234	55240235	Insertion	<INS>	55217932	55322977	MIR4422HG	0	+	1
chr1	55935620	55935930	Repeat_expansion	<INS>	55921411	55944915	LINC01753	1	-	310
chr1	55935620	55935930	Repeat_expansion	<INS>	55929007	55939965	LINC01755	2	+	310
chr1	56365452	56369290	Deletion	<DEL>	56249200	56375202	AC119674.1	6	-	3838
chr1	56365452	56369290	Deletion	<DEL>	56249200	56483262	AC119674.2	0	-	3838
chr1	56422039	56422347	Deletion	<DEL>	56249200	56483262	AC119674.2	0	-	308
chr1	56776952	56777273	Deletion	<DEL>	56767938	56787174	FYB2	15	-	321
chr1	56885421	56885472	Deletion	<DEL>	56883681	56885926	C8A	5	+	51
chr1	58729589	58729590	Repeat_expansion	<INS>	58718748	58766109	AL136985.3	0	+	1
chr1	59406191	59406204	Insertion	<INS>	59378837	59456960	FGGY	4	+	13
chr1	61924930	61925264	Deletion	<DEL>	61914664	61927729	PATJ	25	+	334
chr1	62123777	62123827	Deletion	<DEL>	62123058	62127971	PATJ	38	+	50
chr1	62686163	62686487	Deletion	<DEL>	62663130	62688226	DOCK7	47	-	324
chr1	62996280	62996294	Insertion	<INS>	62976211	63011085	LINC01739	0	-	14
chr1	63239695	63242475	Deletion	<DEL>	63199001	63304694	LINC00466	7	-	2780
chr1	63444579	63444634	Deletion	<DEL>	63441103	63446805	ITGB3BP	0	-	55
chr1	63473803	63473990	Deletion	<DEL>	63454968	63478763	ITGB3BP	4	-	187
chr1	64492379	64492392	Insertion	<INS>	64470942	64550593	CACHD1	0	+	13
chr1	65590244	65590258	Insertion	<INS>	65572449	65592656	LEPR	4	+	14
chr1	65613471	65613741	Deletion	<DEL>	65610296	65616007	LEPR	13	+	270
chr1	65798240	65798559	Deletion	<DEL>	65792630	65913244	PDE4B	0	+	319
chr1	66630844	66630844	Insertion	<INS>	66625910	66633069	SGIP1	1	+	0
chr1	71275649	71275946	Deletion	<DEL>	71223114	71368054	ZRANB2-AS2	2	+	297
chr1	71793273	71793279	Insertion	<INS>	71776297	71935078	NEGR1	4	-	6
chr1	72173323	72173337	Insertion	<INS>	71935311	72282318	NEGR1	5	-	14
chr1	73846749	73846999	Deletion	<DEL>	73789971	73905928	AL591463.1	1	-	250
chr1	74289486	74289605	Deletion	<DEL>	74271708	74331449	TNNI3K	4	+	119
chr1	74289486	74289605	Deletion	<DEL>	74271708	74331449	FPGT-TNNI3K	6	+	119
chr1	74518845	74519566	Deletion	<DEL>	74492266	74540233	TNNI3K	22	+	721
chr1	74518845	74519566	Deletion	<DEL>	74492266	74540233	FPGT-TNNI3K	24	+	721
chr1	75378053	75382489	Tandem_contraction	<DEL>	75339630	75396582	SLC44A5	20	-	4436
chr1	75546196	75546510	Deletion	<DEL>	75541516	75611039	SLC44A5	22	-	314
chr1	76277561	76277615	Deletion	<DEL>	76074884	76313804	ST6GALNAC3	0	+	54
chr1	76303035	76303112	Deletion	<DEL>	76074884	76313804	ST6GALNAC3	0	+	77
chr1	76774378	76774454	Deletion	<DEL>	76758404	76778989	LINC02567	1	-	76
chr1	78476547	78476547	Insertion	<INS>	78399025	78492671	PTGFR	1	+	0
chr1	82497621	82497936	Deletion	<DEL>	82215772	82555148	AL157944.1	0	-	315
chr1	82660293	82661888	Deletion	<DEL>	82656088	82684437	AL157944.1	2	-	1595
chr1	83013567	83013604	Deletion	<DEL>	82997589	83076140	LINC01362	4	+	37
chr1	83019226	83019316	Deletion	<DEL>	82997589	83076140	LINC01362	4	+	90
chr1	83806219	83806350	Deletion	<DEL>	83750299	83860818	LINC01725	1	-	131
chr1	84052253	84058947	Deletion	<DEL>	84038629	84064691	AC104454.2	0	+	6694
chr1	85282951	85283267	Repeat_contraction	<DEL>	85277738	85376765	AL078459.1	1	+	316
chr1	85940122	85940436	Deletion	<DEL>	85911433	85961248	COL24A1	35	-	314
chr1	88395035	88395036	Insertion	<INS>	88034899	88528835	PKN2-AS1	2	-	1
chr1	89010407	89012879	Tandem_contraction	<DEL>	89009494	89010903	GBP3	2	-	496
chr1	89010407	89012879	Tandem_contraction	<DEL>	89011116	89011746	GBP3	3	-	630
chr1	89010407	89012879	Tandem_contraction	<DEL>	89012027	89013184	GBP3	4	-	852
chr1	90950308	90950308	Insertion	<INS>	90941309	90982309	ZNF644	3	-	0
chr1	93344858	93344879	Tandem_expansion	<INS>	93340510	93345723	CCDC18-AS1	9	-	21
chr1	93785911	93786215	Deletion	<DEL>	93706142	93845566	BCAR3	11	-	304
chr1	93876124	93876139	Insertion	<INS>	93875783	93876267	DNTTIP2	4	-	15
chr1	95056706	95060380	Deletion	<DEL>	95027260	95064865	ALG14	1	-	3674
chr1	95224968	95225273	Repeat_contraction	<DEL>	95173889	95230901	TMEM56-RWDD3	5	+	305
chr1	95224968	95225273	Repeat_contraction	<DEL>	95221831	95233699	AC092802.1	2	-	305
chr1	99112040	99112041	Insertion	<INS>	99004645	99144035	AL445433.2	0	+	1
chr1	103621118	103621173	Deletion	<DEL>	103620684	103621576	AMY2A	5	+	55
chr1	108190703	108193180	Deletion	<DEL>	108185954	108199955	SLC25A24	8	-	2477
chr1	108193197	108194629	Deletion	<DEL>	108185954	108199955	SLC25A24	8	-	1432
chr1	109071976	109072117	Deletion	<DEL>	109066232	109074986	TAF13	1	-	141
chr1	111581055	111581069	Insertion	<INS>	111542509	111691333	RAP1A	0	+	14
chr1	112222094	112222149	Deletion	<DEL>	112177613	112360361	AL445426.1	0	-	55
chr1	112292483	112295039	Deletion	<DEL>	112177613	112360361	AL445426.1	0	-	2556
chr1	113068717	113071156	Deletion	<DEL>	113048561	113072938	AL357055.3	1	-	2439
chr1	113497220	113503256	Deletion	<DEL>	113391349	113549514	MAGI3	0	+	6036
chr1	115686865	115690219	Deletion	<DEL>	115685527	115691118	VANGL1	6	+	3354
chr1	116535559	116535863	Deletion	<DEL>	116521983	116535964	CD58	2	-	304
chr1	150718975	150719293	Deletion	<DEL>	150717282	150719472	HORMAD1	12	-	318
chr1	152880980	152880994	Insertion	<INS>	152878446	152884402	SMCP	0	+	14
chr1	154203173	154203222	Deletion	<DEL>	154200588	154205597	C1orf189	1	-	49
chr1	156004603	156004627	Tandem_expansion	<INS>	156003013	156018154	AL355388.3	0	+	24
chr1	156556931	156559144	Deletion	<DEL>	156556693	156560933	IQGAP3	26	-	2213
chr1	156735552	156735566	Insertion	<INS>	156734493	156735724	RRNAD1	5	+	14
chr1	158080933	158081248	Deletion	<DEL>	158078140	158084421	KIRREL1	2	+	315
chr1	158742254	158742564	Repeat_contraction	<DEL>	158742247	158742572	OR6K5P	0	-	310
chr1	158881920	158881956	Deletion	<DEL>	158880896	158883353	PYHIN5P	2	+	36
chr1	160077885	160077895	Insertion	<INS>	160065031	160079583	AL121987.1	3	+	10
chr1	161035893	161035894	Insertion	<INS>	161022827	161038879	AL591806.3	11	-	1
chr1	161281771	161281829	Deletion	<DEL>	161258983	161283667	PCP4L1	0	+	58
chr1	162082881	162083196	Repeat_contraction	<DEL>	162070282	162154404	NOS1AP	0	+	315
chr1	162260958	162261497	Deletion	<DEL>	162154476	162287343	NOS1AP	1	+	539
chr1	162791519	162791532	Insertion	<INS>	162790835	162792658	HSD17B7	0	+	13
chr1	165690068	165690069	Insertion	<INS>	165683110	165695251	ALDH9A1	8	-	1
chr1	165762008	165762253	Deletion	<DEL>	165759584	165768191	TMCO1	4	-	245
chr1	169055536	169055593	Deletion	<DEL>	169021066	169056183	AL135926.1	5	-	57
chr1	169055536	169055593	Deletion	<DEL>	168907970	169056183	LINC00970	1	-	57
chr1	169089690	169089763	Tandem_expansion	<INS>	169060519	169103145	AL135926.1	7	-	73
chr1	169555633	169555634	Deletion	<DEL>	169555347	169556645	F5	18	-	1
chr1	169993602	169993603	Insertion	<INS>	169992255	170016461	KIFAP3	9	-	1
chr1	170634294	170634310	Insertion	<INS>	170599015	170639108	AL023495.1	0	+	16
chr1	171220983	171221098	Repeat_contraction	<DEL>	171199515	171227650	AL021026.1	0	-	115
chr1	173975617	173975929	Deletion	<DEL>	173972627	173978487	RC3H1	12	-	312
chr1	176509116	176509637	Deletion	<DEL>	176463418	176555406	PAPPA2	0	+	521
chr1	179522824	179522831	Insertion	<INS>	179509403	179525333	AXDND1	20	+	7
chr1	179638157	179638924	Deletion	<DEL>	179635887	179639838	TDRD5	8	+	767
chr1	180303273	180304803	Repeat_contraction	<DEL>	180288517	180314691	ACBD6	6	-	1530
chr1	180323869	180324178	Deletion	<DEL>	180314722	180397515	ACBD6	7	-	309
chr1	182068994	182069008	Insertion	<INS>	182068370	182069069	AL355482.1	1	-	14
chr1	182138471	182138477	Insertion	<INS>	182133415	182153723	LINC01344	6	-	6
chr1	182451722	182451723	Insertion	<INS>	182450178	182453957	RGSL1	0	+	1
chr1	182509366	182509460	Deletion	<DEL>	182493129	182522003	RGSL1	8	+	94
chr1	184799736	184800044	Deletion	<DEL>	184798190	184803584	FAM129A	1	-	308
chr1	184845607	184851650	Deletion	<DEL>	184831962	184884632	FAM129A	8	-	6043
chr1	184967921	184968227	Deletion	<DEL>	184899309	184974301	FAM129A	12	-	306
chr1	192640670	192640734	Deletion	<DEL>	192637660	192644330	RGS13	1	+	64
chr1	192640670	192640734	Deletion	<DEL>	192593657	192764807	AL390957.1	3	-	64
chr1	196437094	196437116	Tandem_expansion	<INS>	196429757	196465292	KCNT2	19	-	22
chr1	196578198	196578247	Deletion	<DEL>	196492341	196608214	KCNT2	26	-	49
chr1	197924891	197925171	Deletion	<DEL>	197921659	197927590	LHX9	3	+	280
chr1	200607058	200607062	Insertion	<INS>	200606798	200608829	KIF14	24	-	4
chr1	202789602	202789626	Tandem_expansion	<INS>	202777094	202808101	KDM5B	25	-	24
chr1	205209504	205209561	Repeat_contraction	<DEL>	205187806	205211270	DSTYK	11	-	57
chr1	205981700	205981840	Repeat_expansion	<INS>	205978928	205985539	RAB7B	0	-	140
chr1	206123470	206123471	Insertion	<INS>	206118340	206126489	AC244035.1	1	+	1
chr1	206828133	206828133	Insertion	<INS>	206799006	206836660	IL19	0	+	0
chr1	209671504	209671565	Repeat_contraction	<DEL>	209663061	209724029	AL031316.1	1	-	61
chr1	212297812	212299274	Repeat_contraction	<DEL>	212297801	212299283	AL360091.2	0	+	1462
chr1	212297812	212299274	Repeat_contraction	<DEL>	212286291	212329134	PPP2R5A	0	+	1462
chr1	215912450	215912513	Deletion	<DEL>	215900905	215934615	USH2A	33	-	63
chr1	216011974	216012134	Deletion	<DEL>	216000562	216046430	USH2A	39	-	160
chr1	217580748	217581035	Deletion	<DEL>	217514889	217610320	GPATCH2	4	-	287
chr1	217740159	217740171	Insertion	<INS>	217683361	217741974	SPATA17	4	+	12
chr1	220112129	220112433	Deletion	<DEL>	220110937	220114313	IARS2	10	+	304
chr1	220575997	220576000	Insertion	<INS>	220528873	220579353	MARK1	0	+	3
chr1	220781004	220781029	Insertion	<INS>	220780239	220781777	MARC2	5	+	25
chr1	222090180	222090180	Insertion	<INS>	222089565	222218378	AL356108.1	0	-	0
chr1	223119993	223119994	Insertion	<INS>	223113035	223132474	TLR5	0	-	1
chr1	225068843	225069099	Deletion	<DEL>	225051795	225079206	DNAH14	16	+	256
chr1	225068843	225069099	Deletion	<DEL>	225051795	225079206	DNAH14	16	+	256
chr1	225078804	225078845	Deletion	<DEL>	225051795	225079206	DNAH14	16	+	41
chr1	225078804	225078857	Deletion	<DEL>	225051795	225079206	DNAH14	16	+	53
chr1	225084805	225084805	Insertion	<INS>	225082739	225085543	DNAH14	19	+	0
chr1	225084805	225084805	Insertion	<INS>	225082739	225085543	DNAH14	19	+	0
chr1	225156699	225157013	Repeat_contraction	<DEL>	225153826	225159328	DNAH14	32	+	314
chr1	225574619	225574925	Deletion	<DEL>	225567414	225652685	ENAH	13	-	306
chr1	225717470	225717470	Insertion	<INS>	225711220	225735376	AC099066.1	0	-	0
chr1	225717470	225717470	Insertion	<INS>	225701106	225738094	AC099066.2	0	+	0
chr1	227294564	227294882	Deletion	<DEL>	227254155	227317004	CDC42BPA	34	-	318
chr1	227836405	227836704	Deletion	<DEL>	227817480	227845469	PRSS38	2	+	299
chr1	228384474	228384788	Deletion	<DEL>	228384459	228384788	AL670729.3	0	-	314
chr1	231202070	231202084	Tandem_expansion	<INS>	231201517	231203866	TRIM67	4	+	14
chr1	231391185	231391186	Insertion	<INS>	231374099	231420997	EGLN1	3	-	1
chr1	231733095	231733095	Insertion	<INS>	231702024	231749925	TSNAX-DISC1	6	+	0
chr1	231733095	231733095	Insertion	<INS>	231702024	231749925	DISC1	2	+	0
chr1	232733517	232733518	Insertion	<INS>	232730781	232735700	LINC01744	1	-	1
chr1	234451465	234451762	Deletion	<DEL>	234450566	234457666	TARBP1	20	-	297
chr1	236245352	236245524	Tandem_contraction	<DEL>	236243495	236249884	ERO1B	10	-	172
chr1	237405897	237405908	Insertion	<INS>	237388183	237417048	RYR2	9	+	11
chr1	240139272	240139366	Deletion	<DEL>	240123345	240177920	FMN2	1	+	94
chr1	240229699	240231477	Deletion	<DEL>	240211235	240257944	FMN2	5	+	1778
chr1	240453707	240454016	Deletion	<DEL>	240438210	240472371	FMN2	15	+	309
chr1	240512504	240512505	Insertion	<INS>	240493476	240611883	GREM2	0	-	1
chr1	240986573	240986881	Deletion	<DEL>	240983129	241098665	RGS7	14	-	308
chr1	241197253	241197552	Deletion	<DEL>	241098762	241355698	RGS7	15	-	299
chr1	241326752	241326969	Deletion	<DEL>	241098762	241355698	RGS7	15	-	217
chr1	244397840	244397940	Tandem_expansion	<INS>	244376463	244408711	AL645465.1	1	-	100
chr1	244582925	244582962	Deletion	<DEL>	244581854	244583863	CATSPERE	11	+	37
chr1	245198947	245198948	Insertion	<INS>	245156683	245366833	KIF26B	1	+	1
chr1	245798398	245798505	Tandem_expansion	<INS>	245764149	245858495	SMYD3	1	-	107
chr1	245872421	245872471	Deletion	<DEL>	245863886	245915529	SMYD3	3	-	50
chr1	245962667	245962853	Deletion	<DEL>	245929937	246327200	SMYD3	6	-	186
chr1	246003980	246004077	Repeat_contraction	<DEL>	245929937	246327200	SMYD3	6	-	97
chr1	246009973	246009982	Insertion	<INS>	245929937	246327200	SMYD3	6	-	9
chr1	246234239	246234548	Deletion	<DEL>	245929937	246327200	SMYD3	6	-	309
chr1	246576202	246576253	Tandem_expansion	<INS>	246566663	246591511	CNST	0	+	51
chr1	246642837	246642865	Tandem_expansion	<INS>	246642037	246647138	CNST	7	+	28
chr1	246806595	246806687	Deletion	<DEL>	246802329	246807220	KIF28P	16	-	92
chr1	246864591	246864886	Deletion	<DEL>	246864116	246867243	AHCTF1	9	-	295

## Sheet: Introns_Assem
CHROM	START	END	SV TYPE	EXON START	EXON END	GENE	EXON NUMBER (0 BASED)	STRAND	BP OVERLAP
chr1	875829	876432	Tandem_expansion	875155	876745	FAM41C	1	-	603
chr1	875829	876432	Tandem_expansion	875625	876526	AL669831.6	2	-	603
chr1	909457	909899	Deletion	904957	915749	AL645608.6	0	+	442
chr1	934119	934802	Tandem_contraction	931089	935771	SAMD11	3	+	683
chr1	964768	964844	Deletion	964530	964962	KLHL17	10	+	76
chr1	977776	978072	Deletion	976624	978880	PERM1	1	-	296
chr1	1068834	1081029	Repeat_contraction	1072575	1074015	RNF223	0	-	1440
chr1	1099520	1099903	Tandem_expansion	1098113	1104032	AL390719.3	0	+	383
chr1	1099520	1099903	Tandem_expansion	1092103	1116059	C1orf159	8	-	383
chr1	1140713	1141362	Repeat_expansion	1137110	1140824	LINC01342	0	+	111
chr1	1140713	1141362	Repeat_expansion	1141032	1142738	LINC01342	1	+	330
chr1	1240713	1248055	Repeat_expansion	1242646	1242834	C1QTNF12	0	-	188
chr1	1240713	1248055	Repeat_expansion	1242913	1243061	C1QTNF12	1	-	148
chr1	1240713	1248055	Repeat_expansion	1243152	1243443	C1QTNF12	2	-	291
chr1	1240713	1248055	Repeat_expansion	1243552	1243953	C1QTNF12	3	-	401
chr1	1240713	1248055	Repeat_expansion	1244105	1244190	C1QTNF12	4	-	85
chr1	1240713	1248055	Repeat_expansion	1244275	1244380	C1QTNF12	5	-	105
chr1	1240713	1248055	Repeat_expansion	1244497	1246513	C1QTNF12	6	-	2016
chr1	1284227	1297790	Repeat_contraction	1284090	1285570	SCNN1D	4	+	1343
chr1	1284227	1297790	Repeat_contraction	1285664	1285925	SCNN1D	5	+	261
chr1	1284227	1297790	Repeat_contraction	1286278	1286767	SCNN1D	6	+	489
chr1	1284227	1297790	Repeat_contraction	1286975	1287108	SCNN1D	7	+	133
chr1	1284227	1297790	Repeat_contraction	1287299	1287507	SCNN1D	8	+	208
chr1	1284227	1297790	Repeat_contraction	1287596	1287672	SCNN1D	9	+	76
chr1	1284227	1297790	Repeat_contraction	1287836	1287938	SCNN1D	10	+	102
chr1	1284227	1297790	Repeat_contraction	1288037	1290270	SCNN1D	11	+	2233
chr1	1284227	1297790	Repeat_contraction	1290388	1290476	SCNN1D	12	+	88
chr1	1284227	1297790	Repeat_contraction	1290555	1290636	SCNN1D	13	+	81
chr1	1284227	1297790	Repeat_contraction	1290694	1290894	SCNN1D	14	+	200
chr1	1284227	1297790	Repeat_contraction	1290953	1291064	SCNN1D	15	+	111
chr1	1284227	1297790	Repeat_contraction	1291140	1291253	SCNN1D	16	+	113
chr1	1284227	1297790	Repeat_contraction	1293708	1293822	ACAP3	0	-	114
chr1	1284227	1297790	Repeat_contraction	1293933	1294089	ACAP3	1	-	156
chr1	1284227	1297790	Repeat_contraction	1294628	1294717	ACAP3	3	-	89
chr1	1284227	1297790	Repeat_contraction	1294816	1295446	ACAP3	4	-	630
chr1	1284227	1297790	Repeat_contraction	1295554	1295735	ACAP3	5	-	181
chr1	1284227	1297790	Repeat_contraction	1295938	1296014	ACAP3	6	-	76
chr1	1284227	1297790	Repeat_contraction	1296109	1296210	ACAP3	7	-	101
chr1	1284227	1297790	Repeat_contraction	1296280	1296424	ACAP3	8	-	144
chr1	1284227	1297790	Repeat_contraction	1296633	1297821	ACAP3	9	-	1157
chr1	1284227	1297790	Repeat_contraction	1294199	1294401	ACAP3	2	-	202
chr1	1427529	1427966	Repeat_expansion	1426385	1427553	TMEM88B	0	+	24
chr1	1479431	1480826	Repeat_contraction	1479108	1480866	ATAD3B	3	+	1395
chr1	1717656	1717707	Deletion	1716478	1719327	CDK11A	15	-	51
chr1	1717656	1717707	Deletion	1716478	1719357	AL031282.2	14	-	51
chr1	1924069	1924106	Insertion	1923929	1924390	CFAP74	3	-	37
chr1	1929452	1934833	Repeat_expansion	1928882	1930059	CFAP74	11	-	607
chr1	1929452	1934833	Repeat_expansion	1930336	1938854	CFAP74	12	-	4497
chr1	2085823	2085824	Insertion	2059591	2135261	PRKCZ	3	+	1
chr1	2092185	2092377	Repeat_contraction	2059591	2135261	PRKCZ	3	+	192
chr1	2106789	2106948	Deletion	2059591	2135261	PRKCZ	3	+	159
chr1	2110211	2110306	Deletion	2059591	2135261	PRKCZ	3	+	95
chr1	2281984	2282544	Deletion	2229735	2302977	SKI	0	+	560
chr1	2294326	2294748	Deletion	2229735	2302977	SKI	0	+	422
chr1	2325086	2325199	Tandem_expansion	2324143	2336468	MORN1	1	-	113
chr1	2332030	2332030	Insertion	2324143	2336468	MORN1	1	-	0
chr1	2400407	2401203	Repeat_contraction	2399514	2400856	RER1	3	+	449
chr1	2400407	2401203	Repeat_contraction	2400935	2402206	RER1	4	+	268
chr1	2522690	2523002	Tandem_expansion	2521800	2526463	PANK4	17	-	312
chr1	2568677	2568739	Deletion	2568054	2568976	AL139246.2	1	+	62
chr1	2592411	2592511	Tandem_contraction	2592027	2592654	MMEL1	2	-	100
chr1	2602198	2602198	Insertion	2598790	2603883	MMEL1	12	-	0
chr1	2652137	2652138	Insertion	2645563	2783608	TTC34	2	-	1
chr1	2655207	2655208	Insertion	2645563	2783608	TTC34	2	-	1
chr1	3162862	3163333	Tandem_expansion	3069296	3186124	PRDM16	0	+	471
chr1	3167861	3167920	Deletion	3069296	3186124	PRDM16	0	+	59
chr1	3212695	3212696	Insertion	3186474	3244086	PRDM16	1	+	1
chr1	3215466	3215467	Insertion	3186474	3244086	PRDM16	1	+	1
chr1	3287733	3287878	Deletion	3244137	3385151	PRDM16	2	+	145
chr1	3351525	3351758	Tandem_expansion	3244137	3385151	PRDM16	2	+	233
chr1	3428340	3428341	Insertion	3426225	3430871	PRDM16	13	+	1
chr1	3475800	3477294	Repeat_expansion	3474782	3475969	ARHGEF16	8	+	169
chr1	3475800	3477294	Repeat_expansion	3476062	3477874	ARHGEF16	9	+	1232
chr1	3493359	3493422	Deletion	3492767	3493770	MEGF6	2	-	63
chr1	3501991	3502114	Tandem_expansion	3501921	3505207	MEGF6	19	-	123
chr1	3503756	3504033	Repeat_contraction	3501921	3505207	MEGF6	19	-	277
chr1	3583262	3583932	Tandem_expansion	3579929	3595337	MEGF6	33	-	670
chr1	3643923	3644105	Tandem_contraction	3638822	3646665	WRAP73	8	-	182
chr1	3645479	3645555	Deletion	3638822	3646665	WRAP73	8	-	76
chr1	3868584	3868732	Tandem_expansion	3868053	3869604	DFFB	3	+	148
chr1	3999935	3999936	Insertion	3977102	4012230	AL805961.1	1	+	1
chr1	4011050	4011108	Deletion	3977102	4012230	AL805961.1	1	+	58
chr1	4017107	4017110	Insertion	4016706	4018477	AL805961.2	0	-	3
chr1	4740366	4740367	Insertion	4712699	4769852	AJAP1	1	+	1
chr1	5884633	5884683	Deletion	5880239	5887285	NPHP4	11	-	50
chr1	5977836	5977914	Tandem_expansion	5969259	5978269	NPHP4	26	-	78
chr1	6005251	6012158	Repeat_contraction	5992788	6040516	KCNAB2	0	+	6907
chr1	6321370	6321435	Deletion	6318578	6327298	ACOT7	3	-	65
chr1	6438261	6438476	Repeat_contraction	6428419	6440253	ESPN	1	+	215
chr1	6442379	6442706	Repeat_contraction	6441065	6444480	ESPN	4	+	327
chr1	6937900	6940911	Repeat_expansion	6825210	7091303	CAMTA1	2	+	3011
chr1	7332597	7333010	Repeat_contraction	7249626	7467829	CAMTA1	4	+	413
chr1	7447610	7448060	Repeat_contraction	7249626	7467829	CAMTA1	4	+	450
chr1	7520201	7520267	Tandem_expansion	7467901	7640399	CAMTA1	5	+	66
chr1	8321802	8322434	Tandem_expansion	8318186	8324305	SLC45A1	0	+	632
chr1	8331469	8331470	Insertion	8330936	8335436	SLC45A1	4	+	1
chr1	8501506	8502130	Repeat_expansion	8497529	8508626	RERE	14	-	624
chr1	9170236	9170399	Tandem_expansion	9151835	9182006	MIR34AHG	0	-	163
chr1	9756487	9756639	Deletion	9755309	9773271	CLSTN1	15	-	152
chr1	9819242	9819974	Repeat_contraction	9773394	9823642	CLSTN1	16	-	732
chr1	10042569	10042634	Deletion	10033694	10072027	UBE4B	0	+	65
chr1	10144513	10145090	Deletion	10145039	10146962	UBE4B	16	+	51
chr1	10144513	10145090	Deletion	10137205	10144939	UBE4B	15	+	426
chr1	10744683	10750359	Repeat_contraction	10705544	10760700	CASZ1	18	-	5676
chr1	10758383	10758860	Repeat_contraction	10705544	10760700	CASZ1	18	-	477
chr1	11522524	11522999	Tandem_expansion	11520848	11523941	DISP3	9	+	475
chr1	12098348	12098867	Repeat_contraction	12097217	12104378	TNFRSF8	2	+	519
chr1	12126552	12126693	Deletion	12126236	12135587	TNFRSF8	11	+	141
chr1	13235595	13330149	Repeat_contraction	13246149	13246545	PRAMEF31P	0	+	396
chr1	13235595	13330149	Repeat_contraction	13247121	13248144	PRAMEF31P	1	+	1023
chr1	13235595	13330149	Repeat_contraction	13259555	13260221	PRAMEF5	1	+	666
chr1	13235595	13330149	Repeat_contraction	13260803	13262549	PRAMEF5	2	+	1746
chr1	13235595	13330149	Repeat_contraction	13274111	13275132	PRAMEF32P	0	-	1021
chr1	13235595	13330149	Repeat_contraction	13281932	13282846	PRAMEF8	0	-	914
chr1	13235595	13330149	Repeat_contraction	13283422	13283804	PRAMEF8	1	-	382
chr1	13235595	13330149	Repeat_contraction	13284116	13285096	PRAMEF8	2	-	980
chr1	13235595	13330149	Repeat_contraction	13306241	13306637	PRAMEF33	1	+	396
chr1	13235595	13330149	Repeat_contraction	13307216	13308328	PRAMEF33	2	+	1112
chr1	13235595	13330149	Repeat_contraction	13315658	13318391	PRAMEF15	0	+	2733
chr1	13235595	13330149	Repeat_contraction	13318700	13319371	PRAMEF15	1	+	671
chr1	13235595	13330149	Repeat_contraction	13324162	13324258	AC243961.1	0	+	96
chr1	13235595	13330149	Repeat_contraction	13254275	13259246	PRAMEF5	0	+	4971
chr1	13235595	13330149	Repeat_contraction	13303586	13305929	PRAMEF33	0	+	2343
chr1	13235595	13330149	Repeat_contraction	13319953	13321702	PRAMEF15	2	+	1749
chr1	13658557	13658558	Insertion	13657355	13659576	AL359771.1	0	-	1
chr1	15039041	15048807	Repeat_contraction	15044159	15056090	KAZN	3	+	4648
chr1	15039041	15048807	Repeat_contraction	15034885	15043988	KAZN	2	+	4947
chr1	15305819	15306156	Deletion	15301441	15308612	FHAD1	5	+	337
chr1	15388363	15388364	Insertion	15382193	15397296	FHAD1	29	+	1
chr1	15730339	15730425	Deletion	15729929	15730531	PLEKHM2	13	+	86
chr1	15730339	15730425	Deletion	15723287	15732386	AL450998.2	1	-	86
chr1	16281425	16281586	Deletion	16256759	16294782	FBXO42	5	-	161
chr1	16701460	16701460	Insertion	16700020	16702700	ESPNP	4	-	0
chr1	16703214	16703598	Repeat_contraction	16702972	16703942	ESPNP	5	-	384
chr1	16703214	16703598	Repeat_contraction	16703074	16705458	AL021920.1	1	+	384
chr1	16927508	16928079	Repeat_contraction	16924479	16929845	CROCC	2	+	571
chr1	17199129	17199526	Repeat_contraction	17197613	17201455	AL590644.3	3	-	397
chr1	17683262	17683458	Deletion	17664595	17687572	ARHGEF10L	25	+	196
chr1	17689444	17689635	Tandem_expansion	17687747	17695157	ARHGEF10L	26	+	191
chr1	18236833	18237071	Deletion	18228010	18291865	IGSF21	1	+	238
chr1	18306220	18306648	Deletion	18291987	18334891	IGSF21	2	+	428
chr1	18910594	18910694	Deletion	18910472	18911383	AL080251.1	20	-	100
chr1	18910594	18910694	Deletion	18910472	18911383	IFFO2	1	-	100
chr1	18925749	18926152	Tandem_expansion	18921121	18955667	IFFO2	7	-	403
chr1	18953078	18953200	Deletion	18921121	18955667	IFFO2	7	-	122
chr1	19112326	19113076	Repeat_contraction	19110832	19112523	UBR4	27	-	197
chr1	19112326	19113076	Repeat_contraction	19112867	19113698	UBR4	28	-	209
chr1	19461107	19461204	Deletion	19419750	19485435	CAPZB	7	-	97
chr1	19768686	19768894	Deletion	19755766	19770541	TMCO4	9	-	208
chr1	20142918	20143061	Deletion	20140218	20143445	PLA2G2F	1	+	143
chr1	21758749	21758803	Deletion	21757783	21782823	USP48	25	-	54
chr1	21955867	21956135	Deletion	21951650	21956681	AL590556.2	0	-	268
chr1	22577777	22578148	Tandem_expansion	22576880	22586479	EPHA8	2	+	371
chr1	23103874	23103943	Deletion	23094380	23109021	LUZP1	1	-	69
chr1	23392308	23392766	Tandem_expansion	23387419	23393878	TCEA3	2	-	458
chr1	23900010	23900011	Insertion	23875662	23913245	CNR2	0	-	1
chr1	24052718	24053543	Deletion	24042345	24064046	AL591178.1	1	+	825
chr1	24461103	24461343	Deletion	24460544	24464025	NIPAL3	9	+	240
chr1	24557409	24557465	Deletion	24556169	24595423	NCMAP	0	+	56
chr1	25045029	25045030	Insertion	25043902	25046729	AL050344.2	1	+	1
chr1	25045029	25045030	Insertion	25043836	25103852	AL050344.1	0	-	1
chr1	25751317	25751317	Insertion	25749335	25753483	MAN1C1	3	+	0
chr1	26263165	26264160	Repeat_contraction	26259802	26268482	CEP85	6	+	995
chr1	27107106	27107271	Tandem_expansion	27106087	27107647	SLC9A1	7	-	165
chr1	27230251	27230607	Deletion	27229235	27233444	AL590640.1	0	-	356
chr1	27878406	27878472	Tandem_expansion	27876728	27879643	THEMIS2	1	+	66
chr1	28573201	28573306	Deletion	28571900	28577499	TRNAU1AP	7	+	105
chr1	30972254	30972422	Deletion	30968492	30974650	PUM1	11	-	168
chr1	31190844	31191309	Deletion	31188187	31239493	NKAIN1	5	-	465
chr1	31431745	31432232	Tandem_expansion	31429538	31432966	SERINC2	7	+	487
chr1	31728128	31728455	Deletion	31728081	31728181	ADGRB2	1	-	53
chr1	31728128	31728455	Deletion	31728277	31728597	ADGRB2	2	-	178
chr1	32122816	32123194	Deletion	32108134	32154587	KPNA6	0	+	378
chr1	32266717	32266845	Deletion	32251371	32274324	LCK	0	+	128
chr1	32581080	32581357	Tandem_expansion	32553540	32592930	ZBTB8A	1	+	277
chr1	32581080	32581357	Tandem_expansion	32553540	32592930	AL033529.1	6	+	277
chr1	34777985	34777985	Insertion	34761875	34787987	AL121988.1	0	-	0
chr1	34922082	34922368	Repeat_contraction	34907437	34929450	DLGAP3	10	-	286
chr1	35062181	35062236	Deletion	35036928	35078993	ZMYM1	1	+	55
chr1	35399894	35400078	Repeat_contraction	35399576	35405022	ZMYM4	22	+	184
chr1	35577001	35577052	Deletion	35574698	35577321	AC004865.2	1	-	51
chr1	35577001	35577052	Deletion	35575000	35588329	TFAP2E	2	+	51
chr1	36114304	36114395	Deletion	36100258	36115707	COL8A2	1	-	91
chr1	37460134	37460478	Repeat_contraction	37456459	37474143	LINC01137	1	-	344
chr1	37544736	37544899	Repeat_contraction	37540755	37552644	SNIP1	1	-	163
chr1	37851011	37851192	Deletion	37840158	37857250	MTF1	8	-	181
chr1	39234687	39234702	Insertion	39231243	39250013	MACF1	1	+	15
chr1	39573743	39574302	Repeat_contraction	39572586	39575758	PABPC4	14	-	559
chr1	40050396	40050406	Insertion	40040783	40059336	CAP1	0	+	10
chr1	41041554	41041936	Repeat_contraction	41037541	41046406	SCMH1	2	-	382
chr1	41041554	41041936	Repeat_contraction	41038077	41043114	SLFNL1-AS1	2	+	382
chr1	41513707	41513962	Repeat_contraction	41513750	41518401	HIVEP3	1	-	212
chr1	41531967	41532079	Deletion	41524910	41575543	HIVEP3	3	-	112
chr1	41545777	41545778	Insertion	41524910	41575543	HIVEP3	3	-	1
chr1	41692219	41692798	Repeat_contraction	41628947	41700915	HIVEP3	6	-	579
chr1	42597335	42597387	Deletion	42589483	42610977	CCDC30	12	+	52
chr1	43593915	43594263	Repeat_expansion	43592601	43597747	PTPRF	10	+	348
chr1	43750748	43751000	Repeat_contraction	43736380	43792101	ST3GAL3	1	+	252
chr1	43750748	43751000	Repeat_contraction	43736380	43792101	AL451062.3	15	+	252
chr1	43974846	43975273	Repeat_contraction	43975107	43975799	ATP6V0B	0	+	166
chr1	44613071	44613071	Insertion	44412722	44614164	RNF220	1	+	0
chr1	44684273	44684505	Repeat_contraction	44674873	44688195	ARMH1	0	+	232
chr1	44876469	44876604	Tandem_expansion	44875695	44879817	EIF2B3	3	-	135
chr1	44913271	44913420	Deletion	44897444	44926627	EIF2B3	6	-	149
chr1	45497631	45497686	Tandem_expansion	45497383	45499344	CCDC163	2	-	55
chr1	45703278	45703382	Tandem_expansion	45700190	45714245	IPP	0	-	104
chr1	46175792	46176418	Repeat_contraction	46175409	46180525	TSPAN1	0	+	626
chr1	46175792	46176418	Repeat_contraction	46175629	46176227	AL672043.1	0	-	435
chr1	46175792	46176418	Repeat_contraction	46080750	46176227	AL358075.4	8	-	435
chr1	47184277	47184695	Tandem_expansion	47184043	47185001	PDZK1IP1	0	-	418
chr1	47867459	47867637	Deletion	47801619	47994033	TRABD2B	4	-	178
chr1	49634301	49634385	Deletion	49245864	49697312	AGBL4	10	-	84
chr1	49877192	49877243	Deletion	49851518	50023762	AGBL4	12	-	51
chr1	50013148	50013279	Deletion	49851518	50023762	AGBL4	12	-	131
chr1	50735778	50736075	Repeat_contraction	50705891	50738862	FAF1	12	-	297
chr1	51330012	51330079	Deletion	51329809	51330129	TTC39A-AS1	0	+	67
chr1	51330012	51330079	Deletion	51321825	51344990	TTC39A	16	-	67
chr1	51333016	51333439	Deletion	51321825	51344990	TTC39A	16	-	423
chr1	51333016	51333439	Deletion	51330213	51334752	TTC39A-AS1	1	+	423
chr1	51339802	51339949	Deletion	51321825	51344990	TTC39A	16	-	147
chr1	51529872	51529934	Deletion	51518446	51560884	AC104170.1	0	+	62
chr1	51852533	51852603	Tandem_expansion	51840514	51878274	NRDC	31	-	70
chr1	51979205	51979802	Repeat_contraction	51977117	51990551	RAB3B	3	-	597
chr1	52075493	52075682	Deletion	52064938	52083339	BTF3L4	2	+	189
chr1	52181873	52182176	Repeat_contraction	52142403	52216368	ZFYVE9	0	+	303
chr1	52333179	52333385	Deletion	52332918	52334687	ZFYVE9	13	+	206
chr1	52736683	52737018	Deletion	52726683	52756457	ZYG11B	0	+	335
chr1	52803264	52803316	Deletion	52802139	52813535	ZYG11B	9	+	52
chr1	53099105	53099299	Repeat_contraction	53093560	53103345	SLC1A7	5	-	194
chr1	53594669	53595070	Deletion	53594990	53600100	GLIS1	7	-	80
chr1	53932477	53932634	Deletion	53930145	53939984	HSPB11	3	-	157
chr1	54788063	54788381	Deletion	54788097	54800596	TTC22	4	-	284
chr1	54800178	54800272	Deletion	54788097	54800596	TTC22	4	-	94
chr1	55385617	55385721	Tandem_expansion	55361565	55614920	AL603840.1	0	+	104
chr1	55509168	55509222	Deletion	55361565	55614920	AL603840.1	0	+	54
chr1	55662883	55666098	Repeat_expansion	55615002	55673259	AL603840.1	1	+	3215
chr1	55777224	55777422	Repeat_contraction	55673317	55832263	AL603840.1	2	+	198
chr1	57054755	57055006	Repeat_contraction	57026043	57062883	DAB1	5	-	251
chr1	57155206	57155467	Deletion	57145429	57290963	DAB1	12	-	261
chr1	57395727	57395783	Deletion	57291166	57423929	DAB1	13	-	56
chr1	58521325	58521653	Repeat_contraction	58506209	58527260	OMA1	1	-	328
chr1	58981106	58981160	Deletion	58953919	59020494	LINC01358	2	+	54
chr1	61393253	61393311	Tandem_expansion	61383365	61404103	NFIA	6	+	58
chr1	62108141	62108142	Insertion	62084648	62108436	PATJ	32	+	1
chr1	62135611	62135713	Deletion	62128945	62148283	PATJ	40	+	102
chr1	62137383	62137679	Tandem_expansion	62128945	62148283	PATJ	40	+	296
chr1	62246978	62247135	Deletion	62238381	62247471	KANK4	0	-	157
chr1	62313424	62313631	Deletion	62281634	62319105	KANK4	8	-	207
chr1	62620756	62620806	Deletion	62619993	62625258	DOCK7	36	-	50
chr1	62651200	62651361	Deletion	62648544	62653724	DOCK7	44	-	161
chr1	62805888	62806118	Repeat_contraction	62805255	62816574	ATG4C	2	+	230
chr1	62831554	62832073	Deletion	62829176	62834037	ATG4C	6	+	519
chr1	62844156	62844501	Repeat_contraction	62841547	62863991	ATG4C	9	+	345
chr1	63259878	63260014	Deletion	63199001	63304694	LINC00466	7	-	136
chr1	63280546	63281486	Repeat_contraction	63199001	63304694	LINC00466	7	-	940
chr1	63537382	63537792	Deletion	63534216	63545915	EFCAB7	5	+	410
chr1	63608046	63608149	Deletion	63593734	63629424	PGM1	0	+	103
chr1	63614942	63615158	Deletion	63593734	63629424	PGM1	0	+	216
chr1	63874002	63874161	Deletion	63774508	64009304	ROR1	0	+	159
chr1	63885049	63885187	Deletion	63774508	64009304	ROR1	0	+	138
chr1	63899032	63899156	Deletion	63774508	64009304	ROR1	0	+	124
chr1	63907446	63907557	Deletion	63774508	64009304	ROR1	0	+	111
chr1	63921458	63921562	Deletion	63774508	64009304	ROR1	0	+	104
chr1	63942992	63943664	Repeat_contraction	63774508	64009304	ROR1	0	+	672
chr1	64095473	64095555	Deletion	64050716	64137368	ROR1	3	+	82
chr1	64163800	64164007	Repeat_contraction	64113791	64171208	ROR1-AS1	3	-	207
chr1	64163800	64164007	Repeat_contraction	64159192	64177427	ROR1	7	+	207
chr1	64655713	64655928	Deletion	64654803	64658704	CACHD1	11	+	215
chr1	64756914	64757314	Deletion	64745421	64768655	RAVER2	0	+	400
chr1	64827835	64827994	Deletion	64814840	64830838	RAVER2	10	+	159
chr1	64876731	64876798	Deletion	64873523	64879024	JAK1	20	-	67
chr1	65002018	65002163	Deletion	64995088	65002328	LINC01359	7	-	145
chr1	65218060	65218395	Deletion	65190829	65218753	AK4	2	+	335
chr1	65221159	65221417	Deletion	65218926	65224751	AK4	3	+	258
chr1	65345179	65345307	Deletion	65264932	65364634	DNAJC6	0	+	128
chr1	65442175	65442375	Deletion	65425378	65565545	LEPR	1	+	200
chr1	65445907	65445973	Deletion	65425378	65565545	LEPR	1	+	66
chr1	65565853	65566125	Deletion	65565605	65570472	LEPR	2	+	272
chr1	65812077	65812308	Deletion	65792630	65913244	PDE4B	0	+	231
chr1	65880093	65880302	Deletion	65792630	65913244	PDE4B	0	+	209
chr1	65911786	65912131	Deletion	65792630	65913244	PDE4B	0	+	345
chr1	66042570	66042675	Deletion	65918835	66247459	PDE4B	2	+	105
chr1	66299200	66299323	Deletion	66266087	66332507	PDE4B	6	+	123
chr1	66655122	66655227	Deletion	66643719	66660512	SGIP1	6	+	105
chr1	66702059	66702229	Deletion	66695493	66719293	SGIP1	17	+	170
chr1	66740760	66740843	Deletion	66740722	66741271	SGIP1	22	+	83
chr1	66858518	66858724	Deletion	66847678	66862146	WDR78	9	-	206
chr1	66964185	66964250	Deletion	66963160	66970807	MIER1	6	+	65
chr1	66968194	66968932	Repeat_contraction	66963160	66970807	MIER1	6	+	738
chr1	66970225	66970296	Deletion	66963160	66970807	MIER1	6	+	71
chr1	66973305	66973939	Repeat_contraction	66972991	66976594	MIER1	9	+	634
chr1	67105216	67105491	Repeat_contraction	67096321	67115351	C1orf141	2	-	275
chr1	67157130	67158851	Repeat_contraction	67131227	67231845	C1orf141	6	-	1721
chr1	67182642	67182831	Deletion	67131227	67231845	C1orf141	6	-	189
chr1	67182642	67182831	Deletion	67169638	67182835	IL23R	2	+	189
chr1	67241354	67241438	Deletion	67240281	67255836	IL23R	8	+	84
chr1	67257529	67257652	Deletion	67255927	67258477	IL23R	9	+	123
chr1	67315779	67315923	Deletion	67307967	67320332	IL12RB2	0	+	144
chr1	67529933	67530062	Deletion	67529749	67530314	LINC01702	1	+	129
chr1	67531437	67531541	Deletion	67530378	67532105	LINC01702	2	+	104
chr1	67847474	67847642	Deletion	67832436	68034646	GNG12-AS1	0	+	168
chr1	67980129	67980225	Deletion	67832436	68034646	GNG12-AS1	0	+	96
chr1	67987114	67987630	Deletion	67832436	68034646	GNG12-AS1	0	+	516
chr1	68128098	68128268	Deletion	68126335	68137779	WLS	0	-	170
chr1	68128098	68128268	Deletion	68121241	68138296	GNG12-AS1	7	+	170
chr1	68700132	68700194	Deletion	68698450	68863823	AL033530.1	1	+	62
chr1	68899677	68899770	Deletion	68865210	68920816	AL033530.1	3	+	93
chr1	68923697	68923869	Repeat_contraction	68923584	68942580	AL033530.1	5	+	172
chr1	69101244	69101437	Deletion	69088562	69182769	LINC01707	2	+	193
chr1	69243187	69243302	Deletion	69218250	69249214	AL512271.1	2	-	115
chr1	69916027	69916322	Tandem_expansion	69838283	69931506	LRRC7	4	+	295
chr1	69943904	69944075	Deletion	69931570	69980378	LRRC7	5	+	171
chr1	70002282	70002416	Deletion	69994633	70011796	LRRC7	8	+	134
chr1	70147529	70147698	Deletion	70145905	70148486	LRRC40	0	-	169
chr1	70173089	70173476	Repeat_contraction	70159438	70173464	LRRC40	5	-	375
chr1	70782926	70784507	Repeat_expansion	70777695	70785185	LINC01788	5	+	1581
chr1	70981658	70983368	Repeat_contraction	70953789	71012304	PTGER3	1	-	1710
chr1	71038753	71038910	Deletion	71012484	71046680	PTGER3	2	-	157
chr1	71085983	71086147	Deletion	71081413	71091663	ZRANB2-AS2	0	+	164
chr1	71316743	71316793	Deletion	71223114	71368054	ZRANB2-AS2	2	+	50
chr1	71341956	71342470	Deletion	71223114	71368054	ZRANB2-AS2	2	+	514
chr1	71447648	71447765	Deletion	71401879	71463330	ZRANB2-AS2	4	+	117
chr1	71447648	71447765	Deletion	71407570	71592816	NEGR1	0	-	117
chr1	71502913	71503174	Deletion	71407570	71592816	NEGR1	0	-	261
chr1	71564267	71564381	Deletion	71407570	71592816	NEGR1	0	-	114
chr1	71616956	71617791	Repeat_contraction	71611146	71698007	NEGR1	2	-	835
chr1	71618841	71619245	Repeat_contraction	71611146	71698007	NEGR1	2	-	404
chr1	71688458	71688459	Insertion	71611146	71698007	NEGR1	2	-	1
chr1	71855561	71855622	Deletion	71776297	71935078	NEGR1	4	-	61
chr1	71896879	71896953	Deletion	71776297	71935078	NEGR1	4	-	74
chr1	71928506	71928764	Repeat_expansion	71776297	71935078	NEGR1	4	-	258
chr1	71980949	71981033	Deletion	71935311	72282318	NEGR1	5	-	84
chr1	72036493	72036613	Deletion	71935311	72282318	NEGR1	5	-	120
chr1	72080017	72080135	Deletion	71935311	72282318	NEGR1	5	-	118
chr1	72830780	72831090	Deletion	72749276	72850749	AL583808.1	1	-	310
chr1	72830780	72831090	Deletion	72794798	72847593	AL583808.3	1	+	310
chr1	72842337	72842825	Repeat_contraction	72749276	72850749	AL583808.1	1	-	488
chr1	72842337	72842825	Repeat_contraction	72794798	72847593	AL583808.3	1	+	488
chr1	73832770	73832849	Deletion	73789971	73905928	AL591463.1	1	-	79
chr1	74162173	74162401	Repeat_contraction	74155866	74182537	LRRIQ3	4	-	228
chr1	74336220	74336336	Deletion	74336149	74342841	TNNI3K	6	+	116
chr1	74336220	74336336	Deletion	74336149	74342841	FPGT-TNNI3K	8	+	116
chr1	74448145	74448212	Deletion	74439622	74463440	TNNI3K	19	+	67
chr1	74448145	74448212	Deletion	74439622	74463440	FPGT-TNNI3K	21	+	67
chr1	74469490	74469600	Deletion	74463550	74489188	FPGT-TNNI3K	22	+	110
chr1	74469490	74469600	Deletion	74463550	74489188	TNNI3K	20	+	110
chr1	74594162	74594239	Deletion	74590080	74599694	ERICH3	3	-	77
chr1	74594162	74594239	Deletion	74577509	74615205	ERICH3-AS1	0	+	77
chr1	74741526	74741621	Deletion	74738788	74748750	TYW3	2	+	95
chr1	75262847	75262997	Repeat_contraction	75251294	75274957	SLC44A5	17	-	150
chr1	75280129	75280508	Tandem_expansion	75275042	75300611	SLC44A5	18	-	379
chr1	75307427	75307602	Deletion	75300685	75339581	SLC44A5	19	-	175
chr1	75416957	75417191	Deletion	75396621	75541434	SLC44A5	21	-	234
chr1	75885579	75885954	Tandem_expansion	75883821	75889250	MSH4	14	+	375
chr1	75906437	75906586	Tandem_expansion	75899706	75912695	MSH4	18	+	149
chr1	76899437	76900394	Repeat_contraction	76868742	77044203	ST6GALNAC5	1	+	957
chr1	77011042	77016088	Repeat_expansion	76868742	77044203	ST6GALNAC5	1	+	5046
chr1	77472788	77472789	Insertion	77417715	77483316	AK5	7	+	1
chr1	77650922	77651015	Deletion	77641655	77682584	AC118549.1	13	-	93
chr1	77796333	77796433	Deletion	77783351	77801330	MIGA1	1	+	100
chr1	77973179	77973441	Deletion	77970015	77978884	FUBP1	18	-	262
chr1	78935841	78936146	Deletion	78927091	78936294	ADGRL4	7	-	305
chr1	80031767	80031877	Deletion	79967870	80050545	AC099671.1	0	-	110
chr1	81504523	81504715	Repeat_contraction	81445089	81580875	ADGRL2	1	+	192
chr1	81632564	81632704	Deletion	81580980	81761810	ADGRL2	2	+	140
chr1	81717357	81717410	Deletion	81580980	81761810	ADGRL2	2	+	53
chr1	81779889	81780206	Deletion	81761852	81836884	ADGRL2	3	+	317
chr1	82254783	82256069	Tandem_expansion	82215772	82555148	AL157944.1	0	-	1286
chr1	82444784	82444912	Deletion	82215772	82555148	AL157944.1	0	-	128
chr1	82580013	82580317	Repeat_contraction	82555561	82656015	AL157944.1	1	-	304
chr1	82718664	82718826	Deletion	82684573	82814113	AL157944.1	3	-	162
chr1	83425222	83425273	Deletion	83424236	83425318	AC116099.1	6	-	51
chr1	83670070	83670312	Deletion	83578672	83750197	LINC01725	0	-	242
chr1	85257579	85258165	Repeat_contraction	85252702	85258523	C1orf52	0	-	586
chr1	85742271	85742331	Deletion	85737505	85744665	COL24A1	2	-	60
chr1	85918962	85919037	Deletion	85911433	85961248	COL24A1	35	-	75
chr1	86668708	86668763	Deletion	86589403	86693162	AL356270.1	2	-	55
chr1	86675465	86675516	Deletion	86589403	86693162	AL356270.1	2	-	51
chr1	86691125	86691182	Deletion	86589403	86693162	AL356270.1	2	-	57
chr1	87037270	87037270	Insertion	86915160	87072933	HS2ST1	0	+	0
chr1	87037270	87037270	Insertion	86993127	87072933	AC093155.3	0	+	0
chr1	87046724	87046987	Tandem_expansion	86915160	87072933	HS2ST1	0	+	263
chr1	87046724	87046987	Tandem_expansion	86993127	87072933	AC093155.3	0	+	263
chr1	90818022	90818022	Insertion	90789487	90851482	AL590094.1	1	-	0
chr1	91873238	91873390	Deletion	91861644	91885877	TGFBR3	15	-	152
chr1	92240668	92240735	Deletion	92231486	92242211	C1orf146	1	+	67
chr1	96017570	96017622	Deletion	95938045	96022532	AC099566.1	0	+	52
chr1	96722370	96722493	Deletion	96721872	96723563	PTBP2	0	+	123
chr1	99683039	99683089	Deletion	99667766	99686675	PALMD	2	+	50
chr1	101657970	101658036	Deletion	101646352	101723741	LINC01709	1	+	66
chr1	102845210	102845389	Repeat_contraction	102799928	102853591	AC099567.1	5	-	179
chr1	103548954	103549328	Repeat_contraction	103547035	103550940	RNPC3	12	+	374
chr1	104154128	104155178	Repeat_contraction	104073904	104208294	AC092506.1	0	+	1050
chr1	105598387	105598735	Repeat_contraction	105589785	105603276	LINC01676	1	-	348
chr1	105961367	105961434	Tandem_expansion	105953712	105988449	LINC01677	3	-	67
chr1	105961367	105961434	Tandem_expansion	105956847	106038349	AL355306.2	0	+	67
chr1	105963308	105963369	Tandem_expansion	105953712	105988449	LINC01677	3	-	61
chr1	105963308	105963369	Tandem_expansion	105956847	106038349	AL355306.2	0	+	61
chr1	105966142	105966635	Repeat_contraction	105953712	105988449	LINC01677	3	-	493
chr1	105966142	105966635	Repeat_contraction	105956847	106038349	AL355306.2	0	+	493
chr1	107723537	107723538	Insertion	107705061	107748967	VAV3	11	-	1
chr1	109184788	109184865	Deletion	109173837	109185044	KIAA1324	6	+	77
chr1	109765234	109766549	Repeat_contraction	109737141	109775071	AL158847.1	2	+	1315
chr1	109995257	109995320	Deletion	109985172	110009033	AHCYL1	0	+	63
chr1	111639407	111639421	Insertion	111542509	111691333	RAP1A	0	+	14
chr1	112640010	112640060	Deletion	112619883	112647209	CAPZA1	0	+	50
chr1	112999484	112999760	Tandem_expansion	112999109	113008129	SLC16A1-AS1	2	+	276
chr1	113416220	113416326	Tandem_expansion	113391349	113549514	MAGI3	0	+	106
chr1	113482529	113483676	Repeat_contraction	113391349	113549514	MAGI3	0	+	1147
chr1	113544392	113544487	Deletion	113391349	113549514	MAGI3	0	+	95
chr1	114691379	114691431	Deletion	114688741	114693435	AMPD1	13	-	52
chr1	115761404	115761460	Tandem_expansion	115744912	115768307	CASQ2	9	-	56
chr1	116436915	116437172	Tandem_expansion	116428494	116478051	LINC01762	1	-	257
chr1	119332835	119332894	Deletion	119328789	119354416	LINC01780	1	+	59
chr1	119734216	119734764	Deletion	119727102	119734633	PHGDH	7	+	417
chr1	145949542	145949678	Deletion	145927289	145977083	AC243547.3	0	+	136
chr1	145949542	145949678	Deletion	145947782	145957635	LIX1L	4	-	136
chr1	147429499	147429609	Deletion	147408689	147514337	LINC00624	2	-	110
chr1	148280008	148280060	Deletion	148273083	148280665	LINC01731	1	-	52
chr1	148293070	148293814	Deletion	148291301	148295749	LINC01138	0	-	744
chr1	148369972	148370237	Repeat_contraction	148344381	148459601	LINC01138	7	-	265
chr1	148395677	148396075	Repeat_contraction	148344381	148459601	LINC01138	7	-	398
chr1	150066638	150066959	Repeat_contraction	150058339	150067482	AC244033.2	4	-	321
chr1	150139062	150139136	Deletion	150110627	150144708	VPS45	13	+	74
chr1	150225206	150225691	Repeat_contraction	150223240	150226607	ANP32E	1	-	485
chr1	150871384	150871537	Deletion	150858460	150876542	ARNT	20	-	153
chr1	150971590	150972056	Deletion	150969091	150974618	CERS2	9	-	466
chr1	151016954	151017115	Deletion	151008671	151017811	PRUNE1	0	+	161
chr1	151029983	151030191	Deletion	151028944	151033805	PRUNE1	6	+	208
chr1	151218684	151218750	Deletion	151199081	151224247	PIP5K1A	0	+	66
chr1	151416001	151416265	Repeat_contraction	151412396	151423396	POGZ	8	-	264
chr1	151769410	151769410	Insertion	151768233	151770171	OAZ3	3	+	0
chr1	151824259	151824318	Deletion	151817280	151829428	RORC	8	-	59
chr1	153905439	153906474	Repeat_contraction	153828348	153922732	GATAD2B	9	-	1035
chr1	153950828	153950991	Deletion	153949384	153951259	CRTC2	2	-	163
chr1	154713958	154714647	Tandem_expansion	154713533	154714875	KCNN3	1	-	689
chr1	154728572	154728674	Deletion	154726026	154733002	KCNN3	3	-	102
chr1	154809300	154809490	Deletion	154772393	154822088	KCNN3	5	-	190
chr1	155027387	155027491	Deletion	155026715	155029232	DCST2	6	-	104
chr1	155701103	155701104	Insertion	155689174	155709772	DAP3	0	+	1
chr1	155809960	155810010	Deletion	155805141	155813633	GON4L	21	-	50
chr1	156328057	156328058	Insertion	156325089	156333546	CCT3	8	-	1
chr1	157035886	157035939	Deletion	156986173	157044298	ARHGEF11	39	-	53
chr1	159450021	159450021	Insertion	159364509	159468841	AL513323.1	2	-	0
chr1	159883248	159883782	Deletion	159880700	159884435	CFAP45	4	-	534
chr1	160208868	160208959	Deletion	160205522	160211542	PEA15	0	+	91
chr1	160212385	160213568	Repeat_contraction	160211716	160213109	PEA15	1	+	724
chr1	160212385	160213568	Repeat_contraction	160213265	160213421	PEA15	2	+	156
chr1	160691114	160691314	Repeat_contraction	160685189	160711681	CD48	2	-	200
chr1	161004330	161004586	Repeat_contraction	161001353	161021009	F11R	8	-	256
chr1	161004330	161004586	Repeat_contraction	161001353	161021009	AL591806.3	8	-	256
chr1	161008974	161009463	Deletion	161001353	161021009	F11R	8	-	489
chr1	161008974	161009463	Deletion	161001353	161021009	AL591806.3	8	-	489
chr1	161200777	161200938	Repeat_contraction	161199523	161202146	NDUFS2	0	+	161
chr1	161423422	161423499	Deletion	161420399	161427825	AL592295.3	2	-	77
chr1	162219641	162219695	Deletion	162154476	162287343	NOS1AP	1	+	54
chr1	162289315	162289540	Repeat_contraction	162287436	162300647	NOS1AP	2	+	225
chr1	165536640	165536640	Insertion	165528882	165574017	AL157714.2	4	-	0
chr1	165892147	165892163	Insertion	165891322	165896189	UCK2	2	+	16
chr1	166077845	166077974	Deletion	166070763	166165985	FAM78B	0	-	129
chr1	166117092	166117206	Deletion	166070763	166165985	FAM78B	0	-	114
chr1	166857435	166857995	Repeat_contraction	166857719	166858118	TADA1	0	-	276
chr1	167056593	167056635	Insertion	167052766	167058306	AL158837.1	0	+	42
chr1	167056593	167056635	Insertion	167055849	167063581	GPA33	2	-	42
chr1	168410457	168410470	Insertion	168402343	168412792	AL023755.1	0	-	13
chr1	168451691	168451702	Insertion	168422204	168464312	AL023755.1	3	-	11
chr1	168471643	168471947	Repeat_expansion	168464373	168485242	AL023755.1	4	-	304
chr1	169275293	169275502	Repeat_contraction	169237687	169287302	NME7	4	-	209
chr1	169393685	169393844	Repeat_contraction	169387209	169395893	BLZF1	6	+	159
chr1	169441430	169442904	Deletion	169424950	169459796	CCDC181	4	-	1474
chr1	170225916	170226015	Deletion	170174706	170226918	LINC01681	0	+	99
chr1	170978220	170978354	Deletion	170971883	170983421	MROH9	7	+	134
chr1	172190279	172190336	Deletion	172131288	172253572	DNM3	13	+	57
chr1	172356093	172356281	Deletion	172308839	172379017	DNM3	15	+	188
chr1	172571898	172572076	Tandem_expansion	172570730	172573890	SUCO	8	+	178
chr1	172909684	172910227	Repeat_contraction	172776127	173004281	AL031599.1	0	+	543
chr1	173801958	173802287	Repeat_contraction	173800519	173802962	CENPL	0	-	329
chr1	174488819	174489230	Repeat_contraction	174394145	174637374	RABGAP1L	12	+	411
chr1	174534103	174534809	Repeat_contraction	174394145	174637374	RABGAP1L	12	+	706
chr1	174582956	174583017	Deletion	174394145	174637374	RABGAP1L	12	+	61
chr1	174601722	174601992	Repeat_contraction	174394145	174637374	RABGAP1L	12	+	270
chr1	174617295	174617579	Deletion	174394145	174637374	RABGAP1L	12	+	284
chr1	174937712	174938005	Tandem_expansion	174935506	174938446	Z99127.1	1	-	293
chr1	174937712	174938005	Tandem_expansion	174811960	174957456	RABGAP1L	18	+	293
chr1	175551129	175551388	Deletion	175539176	175556590	TNR-IT1	0	-	259
chr1	175551129	175551388	Deletion	175528369	175743225	TNR	21	-	259
chr1	175650674	175650718	Insertion	175528369	175743225	TNR	21	-	44
chr1	175703745	175704598	Deletion	175528369	175743225	TNR	21	-	853
chr1	176111765	176111988	Deletion	176085890	176116623	COP1	10	-	223
chr1	176133097	176133232	Deletion	176116681	176135009	COP1	11	-	135
chr1	177399443	177399444	Insertion	177393788	177573727	AL122019.1	0	-	1
chr1	178878755	178880248	Repeat_contraction	178877635	178878901	RALGPS2	8	+	146
chr1	178878755	178880248	Repeat_contraction	178878992	178883465	RALGPS2	9	+	1256
chr1	179314771	179314901	Deletion	179302802	179323436	SOAT1	1	+	130
chr1	179384017	179384160	Deletion	179383544	179385237	AXDND1	7	+	143
chr1	179516786	179517019	Deletion	179509403	179525333	AXDND1	20	+	233
chr1	179594035	179594114	Deletion	179593867	179595627	TDRD5	2	+	79
chr1	179632053	179633292	Deletion	179630920	179634456	TDRD5	6	+	1239
chr1	179667430	179667615	Deletion	179663491	179669193	TDRD5	14	+	185
chr1	179680170	179681990	Repeat_expansion	179669404	179690695	TDRD5	15	+	1820
chr1	179769845	179770214	Deletion	179743423	179807797	FAM163A	0	+	369
chr1	179990630	179990852	Deletion	179990621	179992061	CEP350	3	+	222
chr1	180033231	180033382	Deletion	180031494	180033861	CEP350	14	+	151
chr1	180341673	180341795	Deletion	180314722	180397515	ACBD6	7	-	122
chr1	180362474	180362788	Repeat_contraction	180314722	180397515	ACBD6	7	-	314
chr1	180377785	180378212	Deletion	180314722	180397515	ACBD6	7	-	427
chr1	180661974	180662053	Deletion	180632270	180682359	XPR1	0	+	79
chr1	180690883	180703259	Repeat_contraction	180682411	180787752	XPR1	1	+	12376
chr1	180927311	180927432	Deletion	180917914	180928429	KIAA1614	2	+	121
chr1	180995955	180996011	Deletion	180993425	181002605	STX6	4	-	56
chr1	180997273	180998059	Deletion	180993425	181002605	STX6	4	-	786
chr1	181725764	181725927	Deletion	181724537	181726064	CACNA1E	16	+	163
chr1	182412060	182412319	Deletion	182409360	182414685	LINC00272	2	+	259
chr1	182467996	182468284	Deletion	182460133	182472395	RGSL1	3	+	288
chr1	183204414	183204548	Deletion	183186431	183207880	LAMC2	0	+	134
chr1	183493602	183493722	Deletion	183472649	183512836	SMG7	0	+	120
chr1	183525241	183525314	Deletion	183517820	183526595	SMG7	3	+	73
chr1	183764965	183765065	Deletion	183742289	183806374	RGL1	1	+	100
chr1	183840915	183841130	Repeat_contraction	183806485	183847565	RGL1	2	+	215
chr1	183887207	183887208	Insertion	183884938	183888473	RGL1	7	+	1
chr1	183897386	183897555	Deletion	183892161	183897807	RGL1	9	+	169
chr1	183916141	183916316	Deletion	183912268	183916446	RGL1	15	+	175
chr1	183918702	183918858	Deletion	183916701	183922221	RGL1	16	+	156
chr1	183924960	183925676	Deletion	183922336	183926104	RGL1	17	+	716
chr1	183980202	183981000	Repeat_contraction	183978520	184037094	COLGALT2	10	-	798
chr1	183985337	183985847	Repeat_contraction	183978520	184037094	COLGALT2	10	-	510
chr1	184456319	184456678	Repeat_contraction	184387368	184477385	C1orf21	0	+	359
chr1	184639824	184640021	Deletion	184636624	184641026	AL713852.1	1	-	197
chr1	184717822	184717920	Deletion	184717623	184719161	EDEM3	8	-	98
chr1	184818296	184818503	Deletion	184808235	184818637	FAM129A	4	-	207
chr1	184939552	184939673	Deletion	184899309	184974301	FAM129A	12	-	121
chr1	185068701	185069154	Repeat_contraction	185045649	185087551	RNF2	0	+	453
chr1	185095659	185095806	Deletion	185093276	185098071	RNF2	3	+	147
chr1	185220106	185220259	Deletion	185214655	185221848	SWT1	13	+	153
chr1	185236551	185237370	Repeat_contraction	185231708	185271322	SWT1	15	+	819
chr1	186044687	186044844	Deletion	186041136	186045687	HMCN1	39	+	157
chr1	186101623	186101840	Deletion	186095521	186103471	HMCN1	67	+	217
chr1	186313640	186313693	Deletion	186312894	186313680	PRG4	11	+	40
chr1	186857055	186857072	Insertion	186854387	186870434	PLA2G4A	1	+	17
chr1	186878300	186878301	Insertion	186870516	186893010	PLA2G4A	2	+	1
chr1	187150350	187150486	Deletion	187073024	187326920	ERVMER61-1	1	+	136
chr1	187300004	187300258	Deletion	187073024	187326920	ERVMER61-1	1	+	254
chr1	187495696	187497593	Repeat_contraction	187443726	187571132	ERVMER61-1	5	+	1897
chr1	187666380	187666577	Tandem_expansion	187571196	187675351	ERVMER61-1	6	+	197
chr1	188995574	188995992	Repeat_contraction	188905926	189036717	LINC01035	0	+	418
chr1	190628908	190628972	Deletion	190625033	190738437	LINC01720	0	+	64
chr1	190669692	190669769	Deletion	190625033	190738437	LINC01720	0	+	77
chr1	190782024	190782087	Deletion	190738510	190791513	LINC01720	1	+	63
chr1	190951803	190951864	Deletion	190879847	190976419	AL138927.1	0	-	61
chr1	191039831	191040138	Deletion	190977326	191044978	AL138927.1	2	-	307
chr1	192003120	192003240	Deletion	191977359	192009838	AL954650.1	4	+	120
chr1	192573093	192573251	Deletion	192569304	192593598	AL390957.1	2	-	158
chr1	192790909	192790961	Deletion	192766194	192925611	AL390957.1	5	-	52
chr1	192830912	192831394	Repeat_contraction	192766194	192925611	AL390957.1	5	-	482
chr1	192843723	192843795	Deletion	192766194	192925611	AL390957.1	5	-	72
chr1	192857408	192857683	Repeat_expansion	192766194	192925611	AL390957.1	5	-	275
chr1	192925405	192925502	Deletion	192766194	192925611	AL390957.1	5	-	97
chr1	194881280	194881481	Deletion	194785658	194891681	AL353072.2	0	-	201
chr1	196268263	196268973	Repeat_contraction	196258494	196280859	KCNT2	2	-	710
chr1	196901721	196902034	Repeat_contraction	196888208	196902420	CFHR4	0	+	313
chr1	197410068	197410129	Deletion	197357013	197420999	CRB1	4	+	61
chr1	198306381	198306796	Repeat_contraction	198297240	198319411	NEK7	8	+	415
chr1	198534164	198534594	Repeat_contraction	198529181	198540568	ATP6V1G3	1	-	430
chr1	200911133	200911185	Deletion	200909397	200911452	INAVA	7	+	52
chr1	201036708	201036978	Repeat_contraction	201036469	201041854	AL358473.2	1	+	270
chr1	201924507	201924626	Deletion	201900751	201946079	LMOD1	1	-	119
chr1	202204196	202205724	Tandem_expansion	202203875	202225422	LGR6	0	+	1528
chr1	202625328	202625398	Deletion	202605789	202710257	SYT2	7	-	70
chr1	202672765	202672794	Insertion	202605789	202710257	SYT2	7	-	29
chr1	203672445	203673188	Repeat_contraction	203627219	203682741	ATP2B4	0	+	743
chr1	205386564	205386719	Repeat_contraction	205381856	205419229	LEMD1	0	-	155
chr1	205743242	205743366	Deletion	205729621	205749956	NUCKS1	5	-	124
chr1	205921147	205921206	Deletion	205920230	205921565	SLC26A9	4	-	59
chr1	206460089	206460247	Deletion	206458947	206461036	SRGAP2	20	+	158
chr1	206524668	206524668	Insertion	206508059	206538171	RASSF5	0	+	0
chr1	207119017	207119851	Repeat_contraction	207115515	207123921	C4BPA	3	+	834
chr1	207454094	207454479	Repeat_contraction	207454476	207466525	CR2	0	+	3
chr1	207612708	207612761	Deletion	207612041	207614403	CR1	38	+	53
chr1	207679130	207680623	Repeat_contraction	207678297	207683871	CR1L	2	+	1493
chr1	207686212	207686215	Insertion	207683957	207694352	CR1L	3	+	3
chr1	208083926	208084300	Repeat_contraction	208082508	208084379	PLXNA2	21	-	374
chr1	210058323	210058509	Deletion	210021254	210094321	SYT14	3	+	186
chr1	210121975	210122278	Deletion	210100461	210155720	SYT14	5	+	303
chr1	210341367	210341514	Deletion	210328384	210348932	HHAT	0	+	147
chr1	210533349	210533449	Deletion	210513188	210587897	HHAT	8	+	100
chr1	210653891	210654223	Tandem_expansion	210623670	210674287	HHAT	10	+	332
chr1	210718423	210718424	Insertion	210684138	210775347	KCNH1	0	-	1
chr1	212001362	212001417	Deletion	211988003	212006638	INTS7	12	-	55
chr1	212619257	212619469	Repeat_contraction	212618234	212619357	ATF3	2	+	100
chr1	216050600	216050601	Insertion	216048647	216070100	USH2A	41	-	1
chr1	216912313	216912370	Deletion	216677491	216939581	ESRRG	5	-	57
chr1	217668228	217668714	Repeat_contraction	217651178	217669032	SPATA17	2	+	486
chr1	219136989	219137043	Deletion	219086660	219149938	LYPLAL1-DT	0	-	54
chr1	220012823	220012826	Insertion	220011056	220018448	EPRS	19	-	3
chr1	221706318	221706590	Repeat_contraction	221706466	221738933	DUSP10	1	-	124
chr1	221724257	221724604	Deletion	221706466	221738933	DUSP10	1	-	347
chr1	222730876	222731198	Deletion	222730177	222731356	BROX	10	+	322
chr1	224145499	224145896	Deletion	224134212	224153141	FBXO28	2	+	397
chr1	224225386	224225547	Repeat_contraction	224223828	224227425	AC092809.4	1	+	161
chr1	226404452	226404524	Deletion	226402379	226407809	PARP1	21	-	72
chr1	226976264	226976320	Deletion	226965737	226977448	COQ8A	8	+	56
chr1	228106739	228107407	Repeat_contraction	228106918	228107667	MRPL55	0	-	489
chr1	228166745	228166930	Deletion	228166157	228174691	IBA57	0	+	185
chr1	228174451	228174515	Deletion	228166157	228174691	IBA57	0	+	64
chr1	230332041	230332053	Insertion	230325415	230332843	PGBD5	1	-	12
chr1	230335812	230335966	Deletion	230333041	230337107	PGBD5	2	-	154
chr1	230413778	230413968	Repeat_contraction	230357321	230425597	PGBD5	5	-	190
chr1	230949405	230949415	Insertion	230945454	230954332	TTC13	18	-	10
chr1	230977555	230977640	Deletion	230961303	230978559	TTC13	21	-	85
chr1	231777071	231777235	Repeat_contraction	231771070	231795241	DISC1	5	+	164
chr1	231777071	231777235	Repeat_contraction	231771070	231795241	TSNAX-DISC1	9	+	164
chr1	231799823	231799934	Tandem_expansion	231795296	231800107	TSNAX-DISC1	10	+	111
chr1	231799823	231799934	Tandem_expansion	231795296	231800107	DISC1	6	+	111
chr1	234024084	234024163	Deletion	233905758	234231416	SLC35F3	1	+	79
chr1	234074188	234074238	Deletion	233905758	234231416	SLC35F3	1	+	50
chr1	234182900	234184002	Deletion	233905758	234231416	SLC35F3	1	+	1102
chr1	234207375	234207467	Tandem_expansion	233905758	234231416	SLC35F3	1	+	92
chr1	235351848	235352323	Deletion	235335334	235363013	TBCE	1	+	475
chr1	235353807	235354007	Repeat_contraction	235335334	235363013	TBCE	1	+	200
chr1	235356427	235357054	Repeat_contraction	235335334	235363013	TBCE	1	+	627
chr1	235409758	235410052	Tandem_expansion	235401587	235414432	TBCE	5	+	294
chr1	235409758	235410052	Tandem_expansion	235401587	235414432	TBCE	2	+	294
chr1	235412254	235412255	Insertion	235401587	235414432	TBCE	5	+	1
chr1	235412254	235412255	Insertion	235401587	235414432	TBCE	2	+	1
chr1	235587418	235587790	Tandem_expansion	235583848	235595399	GNG4	1	-	372
chr1	236038739	236038829	Tandem_contraction	236038253	236041909	NID1	15	-	90
chr1	236182259	236182734	Repeat_contraction	236180028	236183777	GPR137B	3	+	475
chr1	236713594	236715065	Tandem_expansion	236686799	236717857	ACTN2	0	+	1471
chr1	236715065	236715066	Insertion	236686799	236717857	ACTN2	0	+	1
chr1	236755585	236757289	Tandem_expansion	236755198	236757485	ACTN2	16	+	1704
chr1	237578755	237578819	Deletion	237569319	237589792	RYR2	28	+	64
chr1	237602945	237603514	Repeat_contraction	237602111	237610761	RYR2	34	+	569
chr1	240135044	240135189	Deletion	240123345	240177920	FMN2	1	+	145
chr1	240184920	240185219	Tandem_expansion	240178068	240188206	FMN2	2	+	299
chr1	241517095	241517602	Repeat_contraction	241517316	241519590	FH	8	-	286
chr1	241517095	241517602	Repeat_contraction	241513713	241517181	FH	7	-	86
chr1	241674819	241675320	Tandem_expansion	241674747	241679484	WDR64	3	+	501
chr1	243327332	243327332	Insertion	243316893	243330539	SDCCAG8	8	+	0
chr1	243339119	243339119	Insertion	243330692	243341038	SDCCAG8	9	+	0
chr1	243845420	243845421	Insertion	243843282	243850039	AKT3	12	-	1
chr1	243979527	243979761	Tandem_expansion	243978519	244003382	AL591885.1	1	+	234
chr1	244486560	244486619	Deletion	244479784	244490446	CATSPERE	4	+	59
chr1	245337769	245338016	Repeat_contraction	245156683	245366833	KIF26B	1	+	247
chr1	245614858	245614960	Deletion	245614883	245614985	AC104462.2	0	-	77
chr1	245614858	245614960	Deletion	245611976	245646120	KIF26B	8	+	102
chr1	245682400	245682461	Deletion	245646280	245684232	KIF26B	9	+	61
chr1	246072472	246072473	Insertion	245929937	246327200	SMYD3	6	-	1
chr1	246243415	246251648	Repeat_expansion	245929937	246327200	SMYD3	6	-	8233
chr1	246387911	246387973	Deletion	246355094	246507053	SMYD3	10	-	62
chr1	246388853	246388853	Insertion	246355094	246507053	SMYD3	10	-	0
chr1	246395843	246395844	Insertion	246355094	246507053	SMYD3	10	-	1
chr1	246445575	246445627	Deletion	246355094	246507053	SMYD3	10	-	52
chr1	246462201	246462267	Deletion	246355094	246507053	SMYD3	10	-	66
chr1	246484287	246484337	Deletion	246355094	246507053	SMYD3	10	-	50
chr1	246484715	246484767	Deletion	246355094	246507053	SMYD3	10	-	52
chr1	246521657	246521767	Deletion	246517779	246524196	LINC01743	1	-	110
chr1	246521657	246521767	Deletion	246518311	246522479	AL356583.1	12	-	110
chr1	246605493	246605705	Deletion	246591941	246621428	CNST	1	+	212
chr1	246613714	246619922	Repeat_expansion	246591941	246621428	CNST	1	+	6208
chr1	246785645	246786006	Tandem_expansion	246780569	246785992	KIF28P	6	-	347
chr1	246785645	246786006	Tandem_expansion	246781627	246789616	LINC01341	2	+	361
chr1	246818015	246819405	Repeat_expansion	246815282	246820677	KIF28P	19	-	1390

## Sheet: Introns_Sniff
CHROM	START	END	SV TYPE	EXON START	EXON END	GENE	EXON NUMBER (0 BASED)	STRAND	BP OVERLAP
chr1	839476	839520	<DEL>	829104	851926	LINC01128	1	+	44
chr1	1937841	1937872	<DEL>	1930336	1938854	CFAP74	12	-	31
chr1	1948943	1949039	<INS>	1947054	1955690	CFAP74	19	-	96
chr1	2060470	2060537	<DEL>	2059591	2135261	PRKCZ	3	+	67
chr1	2147721	2147880	<INS>	2146108	2148871	PRKCZ	6	+	159
chr1	2393034	2393076	<INS>	2391958	2395783	RER1	0	+	42
chr1	2667453	2667534	<INS>	2645563	2783608	TTC34	2	-	81
chr1	3111466	3111503	<INS>	3069296	3186124	PRDM16	0	+	37
chr1	3299533	3299594	<DEL>	3244137	3385151	PRDM16	2	+	61
chr1	3640511	3640547	<DEL>	3638822	3646665	WRAP73	8	-	36
chr1	3820482	3820526	<INS>	3816370	3823173	CEP104	1	-	44
chr1	4420295	4420371	<DEL>	4416548	4422759	LINC01777	2	+	76
chr1	4666703	4666736	<DEL>	4655454	4711899	AJAP1	0	+	33
chr1	4724670	4724702	<DEL>	4712699	4769852	AJAP1	1	+	32
chr1	4740369	4740521	<INS>	4712699	4769852	AJAP1	1	+	152
chr1	5655877	5655909	<DEL>	5563355	5668140	AL365255.1	1	-	32
chr1	6984090	6984288	<INS>	6825210	7091303	CAMTA1	2	+	198
chr1	7310668	7310700	<DEL>	7249626	7467829	CAMTA1	4	+	32
chr1	7457030	7457065	<DEL>	7249626	7467829	CAMTA1	4	+	35
chr1	8037667	8037699	<DEL>	8029357	8121473	AL034417.2	1	+	32
chr1	8441930	8442250	<INS>	8422807	8465924	RERE	11	-	320
chr1	8646055	8646101	<DEL>	8624380	8655972	RERE	20	-	46
chr1	8955046	8955085	<DEL>	8949442	8957136	CA6	1	+	39
chr1	9810141	9810261	<INS>	9773394	9823642	CLSTN1	16	-	120
chr1	9968551	9968686	<INS>	9943515	9972017	NMNAT1	0	+	135
chr1	10577552	10577594	<DEL>	10536297	10599237	PEX14	2	+	42
chr1	11631900	11631937	<DEL>	11623610	11641375	AL031731.1	0	+	37
chr1	14652506	14652766	<INS>	14599223	14960683	KAZN	0	+	260
chr1	14867953	14868014	<INS>	14599223	14960683	KAZN	0	+	61
chr1	14883339	14883378	<INS>	14599223	14960683	KAZN	0	+	39
chr1	14918690	14918729	<DEL>	14599223	14960683	KAZN	0	+	39
chr1	14958361	14958401	<DEL>	14599223	14960683	KAZN	0	+	40
chr1	15050028	15050083	<DEL>	15044159	15056090	KAZN	3	+	55
chr1	15314646	15314927	<INS>	15313187	15316377	FHAD1	7	+	281
chr1	15458908	15458942	<DEL>	15457174	15461560	CELA2A	1	+	34
chr1	16736081	16859613	<DEL>	16740523	16741936	AL021920.3	0	-1413
chr1	16736081	16859613	<DEL>	16760873	16760954	MST1L	0	-	81
chr1	16736081	16859613	<DEL>	16761102	16768141	MST1L	1	-	7039
chr1	16736081	16859613	<DEL>	16768268	16769990	MST1L	2	-	1722
chr1	16736081	16859613	<DEL>	16851477	16851573	BX284668.1	0	-96
chr1	16736081	16859613	<DEL>	16851723	16852074	BX284668.1	1	-351
chr1	16736081	16859613	<DEL>	16852369	16852996	BX284668.1	2	-627
chr1	16736081	16859613	<DEL>	16855523	16856711	BX284668.3	0	1188
chr1	16736081	16859613	<DEL>	16857240	16859048	BX284668.3	1	1808
chr1	16736081	16859613	<DEL>	16740397	16750513	CROCCP4	0	+	10116
chr1	16736081	16859613	<DEL>	16742073	16750493	AL021920.3	1	-8420
chr1	17351967	17352020	<DEL>	17348048	17354532	PADI4	9	+	53
chr1	17358271	17358594	<DEL>	17356459	17358837	PADI4	12	+	323
chr1	17437673	17437745	<INS>	17429199	17438229	RCC2	10	-	72
chr1	18354841	18354891	<DEL>	18335010	18362114	IGSF21	3	+	50
chr1	18357435	18357471	<DEL>	18335010	18362114	IGSF21	3	+	36
chr1	18363473	18363505	<DEL>	18362230	18365222	IGSF21	4	+	32
chr1	18744453	18744530	<INS>	18735878	18744813	PAX7	7	+	77
chr1	19398218	19398258	<DEL>	19385626	19419660	CAPZB	6	-	40
chr1	19471865	19471909	<DEL>	19419750	19485435	CAPZB	7	-	44
chr1	20170696	20171244	<DEL>	20164157	20172793	PLA2G2C	0	-	548
chr1	21660353	21660433	<INS>	21649796	21669253	RAP1GAP	23	-	80
chr1	21818053	21818186	<DEL>	21816074	21821449	LDLRAD2	2	+	133
chr1	22054915	22054951	<DEL>	22025639	22078428	AL031281.2	0	+	36
chr1	22054915	22054951	<DEL>	22052742	22078428	CDC42	0	+	36
chr1	22599636	22599733	<DEL>	22599047	22600660	EPHA8	12	+	97
chr1	24668151	24668279	<INS>	24666925	24669122	SRRM1	12	+	128
chr1	25111832	25111868	<INS>	25103971	25112878	AL050344.1	1	-	36
chr1	25462797	25462838	<INS>	25458892	25484115	MACO1	5	+	41
chr1	25808297	25808348	<DEL>	25805275	25808579	SELENON	3	+	51
chr1	27668988	27669028	<DEL>	27668535	27669220	IFI6	2	-	40
chr1	28084577	28084610	<DEL>	28058094	28088523	EYA3	16	-	33
chr1	29100313	29100613	<INS>	29097935	29109335	EPB41	16	+	300
chr1	31580194	31580237	<DEL>	31579267	31583148	TINAGL1	2	+	43
chr1	32796984	32797015	<DEL>	32791254	32797762	YARS	7	-	31
chr1	35937033	35937337	<INS>	35931445	35945691	2003-08-01	0	+	304
chr1	37288410	37288443	<DEL>	37276259	37324989	AL353604.1	2	-	33
chr1	37753670	37753703	<DEL>	37753226	37754214	EPHA10	12	-	33
chr1	39234826	39234866	<DEL>	39231243	39250013	MACF1	1	+	40
chr1	40050415	40050520	<INS>	40040783	40059336	CAP1	0	+	105
chr1	41053119	41053152	<INS>	41048890	41070594	SCMH1	4	-	33
chr1	41531521	41531632	<DEL>	41524910	41575543	HIVEP3	3	-	111
chr1	41561739	41561771	<INS>	41524910	41575543	HIVEP3	3	-	32
chr1	41824764	41824814	<DEL>	41700995	41918412	HIVEP3	7	-	50
chr1	42535722	42535837	<INS>	42534989	42536475	CCDC30	4	+	115
chr1	45637522	45637574	<INS>	45634236	45640209	GPBP1L1	4	-	52
chr1	45691873	45691904	<INS>	45691110	45693203	TMEM69	1	+	31
chr1	46146686	46146718	<DEL>	46080750	46176227	AL358075.4	8	-	32
chr1	46213358	46213684	<INS>	46203624	46219698	LURAP1	0	+	326
chr1	46585249	46585281	<DEL>	46583329	46594112	MKNK1	10	-	32
chr1	47179107	47179188	<INS>	47178449	47179189	CYP4A22-AS1	2	-	81
chr1	48192986	48193037	<INS>	48173219	48198075	AL109659.1	0	+	51
chr1	48382608	48382652	<DEL>	48359770	48385308	SPATA6	3	-	44
chr1	48980718	48980750	<DEL>	48867230	49045583	AGBL4	8	-	32
chr1	49084104	49084158	<DEL>	49045800	49245769	AGBL4	9	-	54
chr1	49084104	49084158	<DEL>	49048413	49174811	AC099788.1	1	+	54
chr1	49237513	49237554	<DEL>	49045800	49245769	AGBL4	9	-	41
chr1	50819706	50819754	<DEL>	50801677	50857928	FAF1	16	-	48
chr1	52783914	52783950	<INS>	52779993	52784876	ZYG11B	3	+	36
chr1	52846310	52846346	<DEL>	52842973	52854464	ZYG11A	0	+	36
chr1	53101297	53101347	<DEL>	53093560	53103345	SLC1A7	5	-	50
chr1	53709355	53709415	<DEL>	53600278	53733903	GLIS1	8	-	60
chr1	54154378	54154419	<DEL>	54153181	54184160	AL357673.1	6	-	41
chr1	54599164	54599199	<DEL>	54597415	54599295	ACOT11	6	+	35
chr1	55398612	55398646	<DEL>	55361565	55614920	AL603840.1	0	+	34
chr1	55420705	55420745	<DEL>	55361565	55614920	AL603840.1	0	+	40
chr1	55900768	55900812	<INS>	55871458	55928907	LINC01755	1	+	44
chr1	56485945	56485977	<INS>	56483454	56496554	AC119674.2	1	-	32
chr1	56757687	56757723	<INS>	56755927	56758715	FYB2	13	-	36
chr1	58729267	58729327	<DEL>	58718748	58766109	AL136985.3	0	+	60
chr1	59491056	59491100	<INS>	59457076	59512310	FGGY	5	+	44
chr1	60065003	60065047	<INS>	60055438	60072536	C1orf87	9	-	44
chr1	62189065	62191483	<DEL>	62189503	62189868	PIGPP2	0	+	365
chr1	62278316	62278377	<DEL>	62275087	62281548	KANK4	7	-	61
chr1	63178099	63178133	<INS>	63170424	63183439	LINC00466	4	-	34
chr1	63186739	63186772	<DEL>	63183579	63190439	LINC00466	5	-	33
chr1	64239119	64239172	<DEL>	64232649	64241651	UBE2U	6	+	53
chr1	64239122	64239168	<INS>	64232649	64241651	UBE2U	6	+	46
chr1	66945267	66945299	<DEL>	66940052	66946149	MIER1	1	+	32
chr1	67386870	67386904	<DEL>	67386669	67390028	IL12RB2	13	+	34
chr1	67930035	67930076	<INS>	67832436	68034646	GNG12-AS1	0	+	41
chr1	68128842	68129040	<DEL>	68126335	68137779	WLS	0	-	198
chr1	68128842	68129040	<DEL>	68121241	68138296	GNG12-AS1	7	+	198
chr1	68764937	68765077	<DEL>	68698450	68863823	AL033530.1	1	+	140
chr1	71431085	71431123	<DEL>	71401879	71463330	ZRANB2-AS2	4	+	38
chr1	71431085	71431123	<DEL>	71407570	71592816	NEGR1	0	-	38
chr1	72795591	72795631	<DEL>	72749276	72850749	AL583808.1	1	-	40
chr1	72795591	72795631	<DEL>	72794798	72847593	AL583808.3	1	+	40
chr1	72869782	72869822	<DEL>	72850800	72898766	AL583808.1	2	-	40
chr1	74500603	74500637	<DEL>	74483375	74512525	LRRC53	3	-	34
chr1	74500603	74500637	<DEL>	74492266	74540233	TNNI3K	22	+	34
chr1	74500603	74500637	<DEL>	74492266	74540233	FPGT-TNNI3K	24	+	34
chr1	77475398	77475473	<DEL>	77417715	77483316	AK5	7	+	75
chr1	81839930	81839970	<INS>	81837057	81907016	ADGRL2	4	+	40
chr1	85996493	85996534	<INS>	85987654	86017150	COL24A1	40	-	41
chr1	87048588	87048622	<DEL>	86915160	87072933	HS2ST1	0	+	34
chr1	87048588	87048622	<DEL>	86993127	87072933	AC093155.3	0	+	34
chr1	88314417	88314454	<INS>	88034899	88528835	PKN2-AS1	2	-	37
chr1	88457679	88457850	<INS>	88034899	88528835	PKN2-AS1	2	-	171
chr1	89638971	89639010	<INS>	89631686	89668160	AC093423.2	1	+	39
chr1	89638971	89639010	<INS>	89633322	89686469	AC093423.3	0	+	39
chr1	89638971	89639010	<INS>	89633322	89686469	LRRC8C	0	+	39
chr1	90517677	90517720	<INS>	90514009	90533367	AC092783.1	2	-	43
chr1	91277862	91277903	<INS>	91277062	91313348	HFM1	8	-	41
chr1	91818277	91818311	<DEL>	91797471	91861470	TGFBR3	14	-	34
chr1	91962144	91962179	<DEL>	91949958	91962717	BRDT	1	+	35
chr1	92701962	92702275	<INS>	92702215	92703394	EVI5	13	-	60
chr1	92701962	92702275	<INS>	92697985	92702140	EVI5	12	-	178
chr1	92846848	92846906	<INS>	92844195	92847182	FAM69A	0	-	58
chr1	92940995	92941028	<DEL>	92876430	92961375	FAM69A	3	-	33
chr1	93822816	93825700	<DEL>	93706142	93845566	BCAR3	11	-	2884
chr1	94689691	94689737	<DEL>	94679607	94732257	SLC44A3-AS1	3	-	46
chr1	95249866	95249905	<DEL>	95243525	95263984	AC092802.2	0	-	39
chr1	99997410	99997444	<DEL>	99993741	99999260	SLC35A3	1	+	34
chr1	99997410	99997444	<DEL>	99993741	99999260	AC118553.2	1	+	34
chr1	100238137	100238182	<DEL>	100220548	100249463	AL445928.2	0	+	45
chr1	100238137	100238182	<DEL>	100235511	100240760	DBT	8	-	45
chr1	107181551	107181583	<INS>	107148839	107324281	NTNG1	1	+	32
chr1	108230335	108230456	<DEL>	108229156	108232255	NBPF4	2	-	121
chr1	109148256	109148295	<DEL>	109114336	109161893	KIAA1324	0	+	39
chr1	109221994	109222027	<DEL>	109214128	109223977	SARS	0	+	33
chr1	109670103	109670139	<INS>	109669571	109671286	GSTM2	4	+	36
chr1	110387825	110387858	<INS>	110382966	110389236	SLC16A4	6	-	33
chr1	111489646	111489976	<INS>	111489024	111490655	TMIGD3	3	-	330
chr1	112639864	112639914	<DEL>	112619883	112647209	CAPZA1	0	+	50
chr1	112706454	112706486	<DEL>	112703806	112707077	RHOC	3	-	32
chr1	112706454	112706486	<DEL>	112705168	112710459	AL603832.3	3	-	32
chr1	113641082	113641119	<DEL>	113622994	113641910	MAGI3	8	+	37
chr1	119421397	119421453	<DEL>	119419582	119421808	HSD3B2	2	+	56
chr1	119569943	119569988	<INS>	119568053	119571255	HSD3BP4	1	+	45
chr1	120444273	120444329	<DEL>	120443050	120444896	NBPF8	5	+	56
chr1	121239208	121239282	<DEL>	121187513	121284802	SRGAP2C	1	+	74
chr1	121288699	121288859	<DEL>	121284995	121324477	SRGAP2C	2	+	160
chr1	121540803	121540837	<DEL>	121538420	121556509	EMBP1	1	+	34
chr1	145311473	145311527	<INS>	145311488	145312207	NBPF20	24	-	39
chr1	145647810	145647845	<DEL>	145647267	145663328	GPR89A	9	+	35
chr1	146600384	146600456	<DEL>	146595171	146617028	HYDIN2	4	+	72
chr1	146898227	146898283	<DEL>	146888224	146898743	HYDIN2	77	+	56
chr1	146992446	146992484	<DEL>	146992046	146992711	NBPF12	32	+	38
chr1	147949447	147949554	<INS>	147944098	147953344	GPR89B	4	+	107
chr1	148122948	148122999	<DEL>	148122801	148123852	NBPF11	16	-	51
chr1	148328359	148328393	<INS>	148296499	148333213	LINC01138	3	-	34
chr1	148328359	148328393	<INS>	148296530	148333867	AC245100.1	0	+	34
chr1	149080757	149080789	<INS>	149080155	149081964	NBPF9	22	-	32
chr1	149196012	149196046	<DEL>	149190795	149250564	AC245297.3	1	+	34
chr1	150221604	150221640	<INS>	150220761	150223185	ANP32E	0	-	36
chr1	150227793	150228081	<INS>	150226795	150229071	ANP32E	2	-	288
chr1	150231571	150231632	<INS>	150230693	150231776	ANP32E	4	-	61
chr1	151780257	151780304	<DEL>	151780140	151781480	TDRKH	10	-	47
chr1	151847233	151847281	<DEL>	151844242	151850232	AL450992.2	1	+	48
chr1	152027064	152027099	<INS>	152022509	152041584	AL450992.1	11	+	35
chr1	152156589	152156625	<DEL>	152124705	152196652	PUDPP2	0	-	36
chr1	152267996	152268050	<DEL>	152251758	152301753	FLG-AS1	2	+	54
chr1	153634599	153634653	<INS>	153634343	153636571	CHTOP	0	+	54
chr1	154755503	154755559	<INS>	154733144	154771974	KCNN3	4	-	56
chr1	156336310	156336347	<DEL>	156335888	156338153	CCT3	12	-	37
chr1	158659589	158659909	<DEL>	158657694	158661286	SPTA1	33	-	320
chr1	159028796	159028829	<INS>	159020529	159032523	IFI16	5	+	33
chr1	161442867	161442911	<DEL>	161428019	161470469	AL592295.3	3	-	44
chr1	161465060	161465108	<INS>	161428019	161470469	AL592295.3	3	-	48
chr1	165536641	165536699	<INS>	165528882	165574017	AL157714.2	4	-	58
chr1	166109806	166109896	<DEL>	166070763	166165985	FAM78B	0	-	90
chr1	167056759	167057002	<INS>	167052766	167058306	AL158837.1	0	+	243
chr1	167056759	167057002	<INS>	167055849	167063581	GPA33	2	-	243
chr1	167120829	167120865	<DEL>	167119466	167125786	DUSP27	4	+	36
chr1	167343632	167343666	<DEL>	167332535	167365466	POU2F1	1	+	34
chr1	167483015	167483052	<INS>	167440767	167518407	CD247	6	-	37
chr1	167897537	167897569	<DEL>	167896691	167899422	ADCY10	26	-	32
chr1	169075433	169075469	<INS>	169060519	169086954	LINC00970	3	-	36
chr1	169075433	169075469	<INS>	169060519	169103145	AL135926.1	7	-	36
chr1	169118282	169118316	<DEL>	169111498	169124883	ATP1B1	2	+	34
chr1	169554166	169554263	<INS>	169552734	169555181	F5	17	-	97
chr1	171095919	171095956	<INS>	171092790	171103784	FMO3	1	+	37
chr1	171488018	171488061	<DEL>	171485735	171512031	PRRC2C	0	+	43
chr1	172973277	172973311	<INS>	172776127	173004281	AL031599.1	0	+	34
chr1	174827418	174832706	<DEL>	174811960	174957456	RABGAP1L	18	5288
chr1	174833466	174833511	<INS>	174811960	174957456	RABGAP1L	18	+	45
chr1	174854715	174854748	<DEL>	174811960	174957456	RABGAP1L	18	+	33
chr1	175122455	175122507	<DEL>	175118824	175123399	TNN	10	+	52
chr1	175426838	175426952	<DEL>	175406777	175528268	TNR	20	-	114
chr1	175547582	175547629	<DEL>	175539176	175556590	TNR-IT1	0	-	47
chr1	175547582	175547629	<DEL>	175528369	175743225	TNR	21	-	47
chr1	176057985	176058030	<DEL>	176046324	176081151	COP1	8	-	45
chr1	178110637	178110674	<INS>	178094694	178283563	RASAL2	0	+	37
chr1	179348760	179348792	<DEL>	179347697	179348843	SOAT1	11	+	32
chr1	179907591	179907625	<DEL>	179904022	179907822	TOR1AIP1	5	+	34
chr1	180659224	180659260	<DEL>	180632270	180682359	XPR1	0	+	36
chr1	180859067	180859113	<INS>	180836716	180863707	XPR1	10	+	46
chr1	186086791	186086832	<DEL>	186086407	186087216	HMCN1	57	+	41
chr1	187137809	187138189	<INS>	187073024	187326920	ERVMER61-1	1	+	380
chr1	187615766	187615805	<INS>	187571196	187675351	ERVMER61-1	6	+	39
chr1	189798825	189798858	<DEL>	189791763	189814831	LINC01701	2	+	33
chr1	190905314	190905615	<INS>	190879847	190976419	AL138927.1	0	-301
chr1	190941463	190941625	<DEL>	190879847	190976419	AL138927.1	0	-162
chr1	191089433	191089471	<DEL>	191045087	191094432	AL138927.1	3	-	38
chr1	191966912	191966951	<INS>	191965413	191975970	AL954650.1	2	+	39
chr1	196792227	196792540	<INS>	196790227	196793316	CFHR3	4	+	313
chr1	197042728	197043010	<INS>	197040735	197050696	F13B	1	-	282
chr1	197175431	197175467	<INS>	197175115	197176563	ZBTB41	2	-	36
chr1	197354821	197354856	<DEL>	197347479	197356830	CRB1	3	+	35
chr1	197453913	197453947	<DEL>	197442292	197477663	CRB1	10	+	34
chr1	198835154	198835192	<DEL>	198808243	198900410	MIR181A1HG	0	-	38
chr1	198846184	198846465	<INS>	198808243	198900410	MIR181A1HG	0	-	281
chr1	200130291	200130323	<DEL>	200120955	200173962	NR5A2	6	+	32
chr1	200355149	200355184	<DEL>	200354756	200360491	AC104461.1	1	+	35
chr1	200817207	200817261	<DEL>	200815644	200832199	CAMSAP2	3	+	54
chr1	200911057	200911110	<DEL>	200909397	200911452	INAVA	7	+	53
chr1	201316145	201316195	<INS>	201313560	201316552	PKP1	2	+	50
chr1	201516765	201516813	<DEL>	201507419	201533447	AC096677.1	0	+	48
chr1	201901530	201901566	<DEL>	201900751	201946079	LMOD1	1	-	36
chr1	202413735	202414056	<INS>	202349142	202416786	PPP1R12B	0	+	321
chr1	204234976	204235011	<DEL>	204230586	204241374	PLEKHA6	5	-	35
chr1	206641337	206642314	<DEL>	206637761	206647387	DYRK3	1	+	977
chr1	207617598	207617633	<DEL>	207616802	207618070	CR1	40	+	35
chr1	209990558	209990631	<INS>	209952756	210013632	SYT14	1	+	73
chr1	210428286	210428318	<DEL>	210418325	210464504	HHAT	6	+	32
chr1	210549122	210551536	<DEL>	210513188	210587897	HHAT	8	+	2414
chr1	211846167	211846201	<DEL>	211839533	211851520	AL445488.1	2	+	34
chr1	212865888	212866056	<DEL>	212863869	212872677	FLVCR1	1	+	168
chr1	213119425	213119474	<DEL>	213117410	213129526	RPS6KC1	4	+	49
chr1	214436797	214436842	<DEL>	214414726	214451804	PTPN14	15	-	45
chr1	215836565	215836610	<INS>	215817195	215837990	USH2A	24	-	45
chr1	216231237	216231307	<INS>	216217550	216231952	USH2A	57	-	70
chr1	216377778	216377823	<DEL>	216365085	216418513	USH2A	68	-	45
chr1	216912161	216912221	<DEL>	216677491	216939581	ESRRG	5	-	60
chr1	216916834	216916870	<DEL>	216677491	216939581	ESRRG	5	-	36
chr1	220135667	220135983	<INS>	220134510	220136808	IARS2	14	+	316
chr1	220844370	220844412	<INS>	220833192	220879848	HLX-AS1	1	-	42
chr1	220853496	220853536	<INS>	220833192	220879848	HLX-AS1	1	-	40
chr1	222951468	222951542	<INS>	222899865	222983079	AC093152.1	2	+	74
chr1	222951468	222951542	<INS>	222943332	222983079	DISP1	1	+	74
chr1	223304793	223304825	<DEL>	223292651	223363277	SUSD4	6	-	32
chr1	223558936	223608936	<DEL>	223558167	223609152	CAPN8	8	-	50000
chr1	225819063	225819242	<DEL>	225810169	225828724	EPHX1	0	+	179
chr1	226955572	226955659	<INS>	226939591	226961376	COQ8A	5	+	87
chr1	226976158	226976238	<DEL>	226965737	226977448	COQ8A	8	+	80
chr1	227135854	227135887	<DEL>	227129231	227139575	CDC42BPA	25	-	33
chr1	227156428	227156461	<DEL>	227147559	227160542	CDC42BPA	29	-	33
chr1	227275239	227275553	<INS>	227254155	227317004	CDC42BPA	34	-314
chr1	230396228	230396271	<DEL>	230357321	230425597	PGBD5	5	-	43
chr1	231375307	231375338	<DEL>	231374099	231420997	EGLN1	3	-	31
chr1	233017164	233017196	<INS>	233017154	233025145	PCNX2	7	-	32
chr1	233206359	233206668	<INS>	233200264	233208517	PCNX2	20	-	309
chr1	233665569	233665605	<DEL>	233614526	233666594	KCNK1	0	+	36
chr1	234076223	234076537	<INS>	233905758	234231416	SLC35F3	1	+	314
chr1	234248309	234248730	<INS>	234231741	234309100	SLC35F3	2	+	421
chr1	234267913	234267949	<INS>	234261859	234274167	AL122008.1	0	+	36
chr1	234267913	234267949	<INS>	234231741	234309100	SLC35F3	2	+	36
chr1	235296843	235296878	<INS>	235260752	235326913	ARID4B	21	-	35
chr1	235635572	235635737	<INS>	235595511	235650548	GNG4	2	-	165
chr1	235650266	235650299	<INS>	235595511	235650548	GNG4	2	-	33
chr1	236186233	236186270	<DEL>	236183906	236205125	GPR137B	4	+	37
chr1	236560052	236560091	<DEL>	236559837	236561224	HEATR1	11	-	39
chr1	237286561	237286761	<INS>	237270616	237330877	RYR2	1	+	200
chr1	237380385	237380420	<DEL>	237377435	237387280	RYR2	7	+	35
chr1	237481113	237481161	<INS>	237469187	237491805	RYR2	16	+	48
chr1	237515730	237515873	<INS>	237511791	237530426	RYR2	23	+	143
chr1	237578689	237578754	<DEL>	237569319	237589792	RYR2	28	+	65
chr1	237591124	237591217	<DEL>	237590992	237591738	RYR2	30	+	93
chr1	237789505	237789565	<INS>	237788135	237791428	RYR2	91	+	60
chr1	237804311	237804612	<INS>	237801916	237806136	RYR2	97	+	301
chr1	239641832	239642115	<DEL>	239632286	239678185	CHRM3	1	+	283
chr1	239662931	239662957	<INS>	239632286	239678185	CHRM3	1	+	26
chr1	239874285	239874318	<INS>	239827378	239907432	CHRM3	3	+	33
chr1	240228315	240228351	<DEL>	240211235	240257944	FMN2	5	+	36
chr1	241068238	241068278	<INS>	240983129	241098665	RGS7	14	-	40
chr1	241562880	241562920	<DEL>	241562332	241564986	KMO	6	+	40
chr1	241735837	241735879	<DEL>	241723436	241738362	WDR64	8	+	42
chr1	241869771	241869810	<DEL>	241867055	241872031	EXO1	10	+	39
chr1	242194574	242194618	<DEL>	242124665	242219987	PLD5	4	-	44
chr1	242194574	242194618	<DEL>	242192304	242209091	AL591686.2	3	+	44
chr1	242337258	242337293	<INS>	242288530	242348105	PLD5	7	-	35
chr1	242390047	242390085	<DEL>	242348242	242524087	PLD5	8	-	38
chr1	242444692	242444759	<INS>	242348242	242524087	PLD5	8	-	67
chr1	244480641	244480674	<INS>	244479784	244490446	CATSPERE	4	+	33
chr1	246200117	246200301	<INS>	245929937	246327200	SMYD3	6	-	184
chr1	246232622	246232671	<DEL>	245929937	246327200	SMYD3	6	-	49
chr1	246275535	246275621	<DEL>	245929937	246327200	SMYD3	6	-	86
chr1	246481607	246481641	<INS>	246355094	246507053	SMYD3	10	-	34
chr1	246493804	246493890	<DEL>	246355094	246507053	SMYD3	10	-	86
chr1	246620337	246620442	<DEL>	246591941	246621428	CNST	1	+	105
chr1	246897887	246897932	<DEL>	246895925	246898207	AHCTF1	23	-	45
ba
