# Supplementary material for: Flow Sorting Enrichment and Nanopore Sequencing of Chromosome 1 From a Chinese Individual
Source: Front Genet. 2020 Jan 9;10:1315. doi: 10.3389/fgene.2019.01315 (PMC6962354; doi:10.3389/fgene.2019.01315)
Supplement: Supplementary file 4 [file Table_7.xlsx]

## Sheet: Assem_denovo_Exons
Supplementary Table 7 : Novel SV calls within genic regions
CHROM	START	END	SV TYPE	EXON START	EXON END	GENE	EXON NUMBER (0 BASED)	STRAND	BP OVERLAP
chr1	1140713	1141362	Repeat_expansion	1140824	1141032	LINC01342	1	+	208
chr1	1427529	1427966	Repeat_expansion	1427553	1427787	TMEM88B	1	+	234
chr1	2400407	2401203	Repeat_contraction	2400856	2400935	RER1	4	+	79
chr1	3475800	3477294	Repeat_expansion	3475969	3476062	ARHGEF16	9	+	93
chr1	5668251	5668255	Insertion	5668140	5668255	AL365255.1	2	-	4
chr1	10144513	10145090	Deletion	10144939	10145039	UBE4B	16	+	100
chr1	15039041	15048807	Repeat_contraction	15043988	15044159	KAZN	3	+	171
chr1	19112326	19113076	Repeat_contraction	19112523	19112867	UBR4	28	-	344
chr1	22100353	22101430	Repeat_contraction	22091427	22101360	AL031281.2	5	+	1007
chr1	26263165	26264160	Repeat_contraction	26263040	26263398	AL355877.2	0	-	233
chr1	31728128	31728455	Deletion	31728181	31728277	ADGRB2	2	-	96
chr1	32889090	32889208	Deletion	32888877	32889276	HPCA	1	+	118
chr1	35399894	35400078	Repeat_contraction	35399996	35400319	RF00017	0	+	82
chr1	37544736	37544899	Repeat_contraction	37544762	37545294	FTH1P1	0	+	137
chr1	40839888	40839966	Deletion	40838310	40840452	KCNQ4	13	+	78
chr1	41382201	41382209	Insertion	41382201	41382678	FOXO6	2	+	8
chr1	41513707	41513962	Repeat_contraction	41512815	41513750	HIVEP3	1	-	43
chr1	43974846	43975273	Repeat_contraction	43974647	43975107	ATP6V0B	0	+	261
chr1	46175792	46176418	Repeat_contraction	46176227	46176488	AL358075.4	9	-	191
chr1	46175792	46176418	Repeat_contraction	46176227	46176478	AL672043.1	1	-	191
chr1	53594669	53595070	Deletion	53594107	53594990	GLIS1	7	-	321
chr1	54406261	54406475	Deletion	54405952	54406419	SSBP3	17	-	158
chr1	54788063	54788381	Deletion	54788041	54788097	TTC22	4	-	34
chr1	66042570	66042675	Deletion	66042499	66042731	AL590783.1	0	-	105
chr1	68117481	68117722	Deletion	68117450	68117732	GNG12-AS1	6	+	241
chr1	68439581	68439638	Deletion	68439560	68439642	RPE65	7	-	57
chr1	70173089	70173476	Repeat_contraction	70173464	70173510	LRRC40	6	-	12
chr1	74469490	74469600	Deletion	74469135	74469543	AC105271.1	1	+	53
chr1	94927039	94927205	Deletion	94926837	94927278	CNN3	6	-	166
chr1	109094434	109094496	Deletion	109094416	109096934	TMEM167B	2	+	62
chr1	119734216	119734764	Deletion	119734633	119734766	PHGDH	8	+	131
chr1	151769410	151769410	Insertion	151769343	151769501	AL589765.4	2	-	0
chr1	152108516	152109925	Repeat_contraction	152106316	152113078	TCHH	0	-	1409
chr1	156073647	156074365	Repeat_contraction	156072012	156077682	MEX3A	0	-	718
chr1	160208868	160208959	Deletion	160208843	160208869	AL121987.2	4	-	1
chr1	160212385	160213568	Repeat_contraction	160213109	160213265	PEA15	2	+	156
chr1	160212385	160213568	Repeat_contraction	160213421	160215376	PEA15	3	+	147
chr1	166857435	166857995	Repeat_contraction	166856509	166857719	TADA1	0	-	284
chr1	167195774	167198358	Repeat_expansion	167195688	167195789	LINC01363	4	-	15
chr1	178878755	178880248	Repeat_contraction	178878901	178878992	RALGPS2	9	+	91
chr1	184620046	184621031	Repeat_contraction	184619517	184629020	C1orf21	5	+	985
chr1	186313640	186313693	Deletion	186311651	186314026	TPR	0	-	53
chr1	186313640	186313693	Deletion	186313680	186314562	PRG4	12	+	13
chr1	201211611	201211612	Insertion	201206082	201213621	IGFN1	11	+	1
chr1	201483837	201483899	Deletion	201483529	201484789	CSRP1	0	-	62
chr1	205386564	205386719	Repeat_contraction	205385232	205387440	LEMD1-AS1	3	+	155
chr1	207454094	207454479	Repeat_contraction	207454229	207454476	CR2	0	+	247
chr1	212619257	212619469	Repeat_contraction	212619357	212620772	ATF3	3	+	112
chr1	221706318	221706590	Repeat_contraction	221706094	221706466	DUSP10	1	-	148
chr1	228106739	228107407	Repeat_contraction	228106679	228106918	MRPL55	0	-	179
chr1	241517095	241517602	Repeat_contraction	241517181	241517316	FH	8	-	135

## Sheet: Assem_denovo_Introns
CHROM	START	END	SV TYPE	EXON START	EXON END	GENE	EXON NUMBER (0 BASED)	STRAND	BP OVERLAP
chr1	964768	964844	Deletion	964530	964962	KLHL17	10	+	76
chr1	1140713	1141362	Repeat_expansion	1137110	1140824	LINC01342	0	+	111
chr1	1140713	1141362	Repeat_expansion	1141032	1142738	LINC01342	1	+	330
chr1	1427529	1427966	Repeat_expansion	1426385	1427553	TMEM88B	0	+	24
chr1	1924069	1924106	Insertion	1923929	1924390	CFAP74	3	-	37
chr1	1993706	1993707	Insertion	1990975	2003700	CFAP74	36	-	1
chr1	2085823	2085824	Insertion	2059591	2135261	PRKCZ	3	+	1
chr1	2092185	2092377	Repeat_contraction	2059591	2135261	PRKCZ	3	+	192
chr1	2294326	2294748	Deletion	2229735	2302977	SKI	0	+	422
chr1	2332030	2332030	Insertion	2324143	2336468	MORN1	1	-	0
chr1	2400407	2401203	Repeat_contraction	2399514	2400856	RER1	3	+	449
chr1	2400407	2401203	Repeat_contraction	2400935	2402206	RER1	4	+	268
chr1	2568677	2568739	Deletion	2568054	2568976	AL139246.2	1	+	62
chr1	2602198	2602198	Insertion	2598790	2603883	MMEL1	12	-	0
chr1	2652137	2652138	Insertion	2645563	2783608	TTC34	2	-	1
chr1	3351525	3351758	Tandem_expansion	3244137	3385151	PRDM16	2	+	233
chr1	3428340	3428341	Insertion	3426225	3430871	PRDM16	13	+	1
chr1	3475800	3477294	Repeat_expansion	3474782	3475969	ARHGEF16	8	+	169
chr1	3475800	3477294	Repeat_expansion	3476062	3477874	ARHGEF16	9	+	1232
chr1	3493359	3493422	Deletion	3492767	3493770	MEGF6	2	-	63
chr1	3503756	3504033	Repeat_contraction	3501921	3505207	MEGF6	19	-	277
chr1	4740366	4740367	Insertion	4712699	4769852	AJAP1	1	+	1
chr1	5884633	5884683	Deletion	5880239	5887285	NPHP4	11	-	50
chr1	6321370	6321435	Deletion	6318578	6327298	ACOT7	3	-	65
chr1	6438261	6438476	Repeat_contraction	6428419	6440253	ESPN	1	+	215
chr1	6442379	6442706	Repeat_contraction	6441065	6444480	ESPN	4	+	327
chr1	6937900	6940911	Repeat_expansion	6825210	7091303	CAMTA1	2	+	3011
chr1	7332597	7333010	Repeat_contraction	7249626	7467829	CAMTA1	4	+	413
chr1	7447610	7448060	Repeat_contraction	7249626	7467829	CAMTA1	4	+	450
chr1	8331469	8331470	Insertion	8330936	8335436	SLC45A1	4	+	1
chr1	9756487	9756639	Deletion	9755309	9773271	CLSTN1	15	-	152
chr1	9819242	9819974	Repeat_contraction	9773394	9823642	CLSTN1	16	-	732
chr1	10144513	10145090	Deletion	10145039	10146962	UBE4B	16	+	51
chr1	10144513	10145090	Deletion	10137205	10144939	UBE4B	15	+	426
chr1	10758383	10758860	Repeat_contraction	10705544	10760700	CASZ1	18	-	477
chr1	12098348	12098867	Repeat_contraction	12097217	12104378	TNFRSF8	2	+	519
chr1	12126552	12126693	Deletion	12126236	12135587	TNFRSF8	11	+	141
chr1	13658557	13658558	Insertion	13657355	13659576	AL359771.1	0	-	1
chr1	15039041	15048807	Repeat_contraction	15044159	15056090	KAZN	3	+	4648
chr1	15039041	15048807	Repeat_contraction	15034885	15043988	KAZN	2	+	4947
chr1	15305819	15306156	Deletion	15301441	15308612	FHAD1	5	+	337
chr1	15388363	15388364	Insertion	15382193	15397296	FHAD1	29	+	1
chr1	16281425	16281586	Deletion	16256759	16294782	FBXO42	5	-	161
chr1	16424218	16424219	Insertion	16421971	16431337	SPATA21	9	-	1
chr1	17199129	17199526	Repeat_contraction	17197613	17201455	AL590644.3	3	-	397
chr1	18910594	18910694	Deletion	18910472	18911383	AL080251.1	20	-	100
chr1	18910594	18910694	Deletion	18910472	18911383	IFFO2	1	-	100
chr1	18953078	18953200	Deletion	18921121	18955667	IFFO2	7	-	122
chr1	19112326	19113076	Repeat_contraction	19110832	19112523	UBR4	27	-	197
chr1	19112326	19113076	Repeat_contraction	19112867	19113698	UBR4	28	-	209
chr1	19461107	19461204	Deletion	19419750	19485435	CAPZB	7	-	97
chr1	19768686	19768894	Deletion	19755766	19770541	TMCO4	9	-	208
chr1	20142918	20143061	Deletion	20140218	20143445	PLA2G2F	1	+	143
chr1	20382469	20382532	Tandem_expansion	20379026	20398482	LINC01141	5	-	63
chr1	21758749	21758803	Deletion	21757783	21782823	USP48	25	-	54
chr1	21955867	21956135	Deletion	21951650	21956681	AL590556.2	0	-	268
chr1	23103874	23103943	Deletion	23094380	23109021	LUZP1	1	-	69
chr1	23900010	23900011	Insertion	23875662	23913245	CNR2	0	-	1
chr1	24052718	24053543	Deletion	24042345	24064046	AL591178.1	1	+	825
chr1	24557409	24557465	Deletion	24556169	24595423	NCMAP	0	+	56
chr1	25045029	25045030	Insertion	25043902	25046729	AL050344.2	1	+	1
chr1	25045029	25045030	Insertion	25043836	25103852	AL050344.1	0	-	1
chr1	25054488	25054489	Insertion	25043836	25103852	AL050344.1	0	-	1
chr1	25405617	25405618	Insertion	25402746	25408682	RHCE	7	-	1
chr1	25751317	25751317	Insertion	25749335	25753483	MAN1C1	3	+	0
chr1	25768297	25768297	Insertion	25763967	25771656	MAN1C1	6	+	0
chr1	26263165	26264160	Repeat_contraction	26259802	26268482	CEP85	6	+	995
chr1	28573201	28573306	Deletion	28571900	28577499	TRNAU1AP	7	+	105
chr1	29055731	29055732	Insertion	29053312	29058588	EPB41	12	+	1
chr1	31190844	31191309	Deletion	31188187	31239493	NKAIN1	5	-	465
chr1	31345547	31345547	Insertion	31337202	31346577	AL451070.1	1	-	0
chr1	31345547	31345547	Insertion	31339048	31346639	ZCCHC17	4	+	0
chr1	31728128	31728455	Deletion	31728081	31728181	ADGRB2	1	-	53
chr1	31728128	31728455	Deletion	31728277	31728597	ADGRB2	2	-	178
chr1	32122816	32123194	Deletion	32108134	32154587	KPNA6	0	+	378
chr1	32539745	32539746	Insertion	32539572	32553458	ZBTB8A	0	+	1
chr1	32539745	32539746	Insertion	32536564	32553458	AL033529.1	5	+	1
chr1	32643073	32643211	Repeat_expansion	32634792	32650432	ZBTB8OS	5	-	138
chr1	34777985	34777985	Insertion	34761875	34787987	AL121988.1	0	-	0
chr1	34922082	34922368	Repeat_contraction	34907437	34929450	DLGAP3	10	-	286
chr1	35062181	35062236	Deletion	35036928	35078993	ZMYM1	1	+	55
chr1	35399894	35400078	Repeat_contraction	35399576	35405022	ZMYM4	22	+	184
chr1	35577001	35577052	Deletion	35574698	35577321	AC004865.2	1	-	51
chr1	35577001	35577052	Deletion	35575000	35588329	TFAP2E	2	+	51
chr1	36114304	36114395	Deletion	36100258	36115707	COL8A2	1	-	91
chr1	37544736	37544899	Repeat_contraction	37540755	37552644	SNIP1	1	-	163
chr1	37851011	37851192	Deletion	37840158	37857250	MTF1	8	-	181
chr1	37967139	37967140	Insertion	37960175	37968043	SF3A3	1	-	1
chr1	39234687	39234702	Insertion	39231243	39250013	MACF1	1	+	15
chr1	39573743	39574302	Repeat_contraction	39572586	39575758	PABPC4	14	-	559
chr1	41041554	41041936	Repeat_contraction	41037541	41046406	SCMH1	2	-	382
chr1	41041554	41041936	Repeat_contraction	41038077	41043114	SLFNL1-AS1	2	+	382
chr1	41369881	41369881	Insertion	41362344	41381615	FOXO6	0	+	0
chr1	41513707	41513962	Repeat_contraction	41513750	41518401	HIVEP3	1	-	212
chr1	41531967	41532079	Deletion	41524910	41575543	HIVEP3	3	-	112
chr1	41545777	41545778	Insertion	41524910	41575543	HIVEP3	3	-	1
chr1	41692219	41692798	Repeat_contraction	41628947	41700915	HIVEP3	6	-	579
chr1	42597335	42597387	Deletion	42589483	42610977	CCDC30	12	+	52
chr1	43750748	43751000	Repeat_contraction	43736380	43792101	ST3GAL3	1	+	252
chr1	43750748	43751000	Repeat_contraction	43736380	43792101	AL451062.3	15	+	252
chr1	43974846	43975273	Repeat_contraction	43975107	43975799	ATP6V0B	0	+	166
chr1	44613071	44613071	Insertion	44412722	44614164	RNF220	1	+	0
chr1	44913271	44913420	Deletion	44897444	44926627	EIF2B3	6	-	149
chr1	44951959	44952207	Tandem_contraction	44941665	44978314	EIF2B3	8	-	248
chr1	46175792	46176418	Repeat_contraction	46175409	46180525	TSPAN1	0	+	626
chr1	46175792	46176418	Repeat_contraction	46175629	46176227	AL672043.1	0	-	435
chr1	46175792	46176418	Repeat_contraction	46080750	46176227	AL358075.4	8	-	435
chr1	47867459	47867637	Deletion	47801619	47994033	TRABD2B	4	-	178
chr1	49634301	49634385	Deletion	49245864	49697312	AGBL4	10	-	84
chr1	49877192	49877243	Deletion	49851518	50023762	AGBL4	12	-	51
chr1	50735778	50736075	Repeat_contraction	50705891	50738862	FAF1	12	-	297
chr1	51330012	51330079	Deletion	51329809	51330129	TTC39A-AS1	0	+	67
chr1	51330012	51330079	Deletion	51321825	51344990	TTC39A	16	-	67
chr1	51333016	51333439	Deletion	51321825	51344990	TTC39A	16	-	423
chr1	51333016	51333439	Deletion	51330213	51334752	TTC39A-AS1	1	+	423
chr1	51339802	51339949	Deletion	51321825	51344990	TTC39A	16	-	147
chr1	51979205	51979802	Repeat_contraction	51977117	51990551	RAB3B	3	-	597
chr1	52075493	52075682	Deletion	52064938	52083339	BTF3L4	2	+	189
chr1	52181873	52182176	Repeat_contraction	52142403	52216368	ZFYVE9	0	+	303
chr1	52333179	52333385	Deletion	52332918	52334687	ZFYVE9	13	+	206
chr1	52736683	52737018	Deletion	52726683	52756457	ZYG11B	0	+	335
chr1	52803264	52803316	Deletion	52802139	52813535	ZYG11B	9	+	52
chr1	53594669	53595070	Deletion	53594990	53600100	GLIS1	7	-	80
chr1	53932477	53932634	Deletion	53930145	53939984	HSPB11	3	-	157
chr1	54788063	54788381	Deletion	54788097	54800596	TTC22	4	-	284
chr1	54800178	54800272	Deletion	54788097	54800596	TTC22	4	-	94
chr1	55240234	55240235	Insertion	55217932	55322977	MIR4422HG	0	+	1
chr1	55509168	55509222	Deletion	55361565	55614920	AL603840.1	0	+	54
chr1	55777224	55777422	Repeat_contraction	55673317	55832263	AL603840.1	2	+	198
chr1	56885421	56885473	Deletion	56883681	56885926	C8A	5	+	52
chr1	57054755	57055006	Repeat_contraction	57026043	57062883	DAB1	5	-	251
chr1	57155206	57155467	Deletion	57145429	57290963	DAB1	12	-	261
chr1	58521325	58521653	Repeat_contraction	58506209	58527260	OMA1	1	-	328
chr1	61393253	61393311	Tandem_expansion	61383365	61404103	NFIA	6	+	58
chr1	62108141	62108142	Insertion	62084648	62108436	PATJ	32	+	1
chr1	62135611	62135713	Deletion	62128945	62148283	PATJ	40	+	102
chr1	62246978	62247135	Deletion	62238381	62247471	KANK4	0	-	157
chr1	62313424	62313631	Deletion	62281634	62319105	KANK4	8	-	207
chr1	62620756	62620806	Deletion	62619993	62625258	DOCK7	36	-	50
chr1	62651200	62651361	Deletion	62648544	62653724	DOCK7	44	-	161
chr1	62805888	62806118	Repeat_contraction	62805255	62816574	ATG4C	2	+	230
chr1	62831554	62832073	Deletion	62829176	62834037	ATG4C	6	+	519
chr1	62844156	62844501	Repeat_contraction	62841547	62863991	ATG4C	9	+	345
chr1	63259878	63260014	Deletion	63199001	63304694	LINC00466	7	-	136
chr1	63280546	63281486	Repeat_contraction	63199001	63304694	LINC00466	7	-	940
chr1	63537382	63537792	Deletion	63534216	63545915	EFCAB7	5	+	410
chr1	63608046	63608149	Deletion	63593734	63629424	PGM1	0	+	103
chr1	63614942	63615158	Deletion	63593734	63629424	PGM1	0	+	216
chr1	63874002	63874161	Deletion	63774508	64009304	ROR1	0	+	159
chr1	63885049	63885187	Deletion	63774508	64009304	ROR1	0	+	138
chr1	63899032	63899156	Deletion	63774508	64009304	ROR1	0	+	124
chr1	63907446	63907557	Deletion	63774508	64009304	ROR1	0	+	111
chr1	63921458	63921562	Deletion	63774508	64009304	ROR1	0	+	104
chr1	63942992	63943664	Repeat_contraction	63774508	64009304	ROR1	0	+	672
chr1	64095473	64095555	Deletion	64050716	64137368	ROR1	3	+	82
chr1	64163800	64164007	Repeat_contraction	64113791	64171208	ROR1-AS1	3	-	207
chr1	64163800	64164007	Repeat_contraction	64159192	64177427	ROR1	7	+	207
chr1	64492379	64492392	Insertion	64470942	64550593	CACHD1	0	+	13
chr1	64655713	64655928	Deletion	64654803	64658704	CACHD1	11	+	215
chr1	64756914	64757314	Deletion	64745421	64768655	RAVER2	0	+	400
chr1	64827835	64827994	Deletion	64814840	64830838	RAVER2	10	+	159
chr1	64876731	64876798	Deletion	64873523	64879024	JAK1	20	-	67
chr1	65002018	65002163	Deletion	64995088	65002328	LINC01359	7	-	145
chr1	65218060	65218395	Deletion	65190829	65218753	AK4	2	+	335
chr1	65221159	65221417	Deletion	65218926	65224751	AK4	3	+	258
chr1	65345179	65345307	Deletion	65264932	65364634	DNAJC6	0	+	128
chr1	65442175	65442375	Deletion	65425378	65565545	LEPR	1	+	200
chr1	65445907	65445973	Deletion	65425378	65565545	LEPR	1	+	66
chr1	65565853	65566125	Deletion	65565605	65570472	LEPR	2	+	272
chr1	65812077	65812308	Deletion	65792630	65913244	PDE4B	0	+	231
chr1	65880093	65880302	Deletion	65792630	65913244	PDE4B	0	+	209
chr1	65911786	65912131	Deletion	65792630	65913244	PDE4B	0	+	345
chr1	66042570	66042675	Deletion	65918835	66247459	PDE4B	2	+	105
chr1	66299200	66299323	Deletion	66266087	66332507	PDE4B	6	+	123
chr1	66630844	66630844	Insertion	66625910	66633069	SGIP1	1	+	0
chr1	66655122	66655227	Deletion	66643719	66660512	SGIP1	6	+	105
chr1	66702059	66702229	Deletion	66695493	66719293	SGIP1	17	+	170
chr1	66740760	66740843	Deletion	66740722	66741271	SGIP1	22	+	83
chr1	66964185	66964250	Deletion	66963160	66970807	MIER1	6	+	65
chr1	66968194	66968932	Repeat_contraction	66963160	66970807	MIER1	6	+	738
chr1	66970225	66970296	Deletion	66963160	66970807	MIER1	6	+	71
chr1	66973305	66973939	Repeat_contraction	66972991	66976594	MIER1	9	+	634
chr1	67105216	67105491	Repeat_contraction	67096321	67115351	C1orf141	2	-	275
chr1	67157130	67158851	Repeat_contraction	67131227	67231845	C1orf141	6	-	1721
chr1	67182642	67182831	Deletion	67131227	67231845	C1orf141	6	-	189
chr1	67182642	67182831	Deletion	67169638	67182835	IL23R	2	+	189
chr1	67241354	67241438	Deletion	67240281	67255836	IL23R	8	+	84
chr1	67257529	67257652	Deletion	67255927	67258477	IL23R	9	+	123
chr1	67315779	67315923	Deletion	67307967	67320332	IL12RB2	0	+	144
chr1	67531437	67531541	Deletion	67530378	67532105	LINC01702	2	+	104
chr1	67847474	67847642	Deletion	67832436	68034646	GNG12-AS1	0	+	168
chr1	67980129	67980225	Deletion	67832436	68034646	GNG12-AS1	0	+	96
chr1	67987114	67987630	Deletion	67832436	68034646	GNG12-AS1	0	+	516
chr1	68128098	68128268	Deletion	68126335	68137779	WLS	0	-	170
chr1	68128098	68128268	Deletion	68121241	68138296	GNG12-AS1	7	+	170
chr1	68700132	68700194	Deletion	68698450	68863823	AL033530.1	1	+	62
chr1	68899677	68899770	Deletion	68865210	68920816	AL033530.1	3	+	93
chr1	68923697	68923869	Repeat_contraction	68923584	68942580	AL033530.1	5	+	172
chr1	69101244	69101437	Deletion	69088562	69182769	LINC01707	2	+	193
chr1	69243187	69243302	Deletion	69218250	69249214	AL512271.1	2	-	115
chr1	69943904	69944075	Deletion	69931570	69980378	LRRC7	5	+	171
chr1	70002282	70002416	Deletion	69994633	70011796	LRRC7	8	+	134
chr1	70147529	70147698	Deletion	70145905	70148486	LRRC40	0	-	169
chr1	70173089	70173476	Repeat_contraction	70159438	70173464	LRRC40	5	-	375
chr1	71038753	71038910	Deletion	71012484	71046680	PTGER3	2	-	157
chr1	71085983	71086147	Deletion	71081413	71091663	ZRANB2-AS2	0	+	164
chr1	71316743	71316793	Deletion	71223114	71368054	ZRANB2-AS2	2	+	50
chr1	71447648	71447765	Deletion	71401879	71463330	ZRANB2-AS2	4	+	117
chr1	71447648	71447765	Deletion	71407570	71592816	NEGR1	0	-	117
chr1	71502913	71503174	Deletion	71407570	71592816	NEGR1	0	-	261
chr1	71616956	71617791	Repeat_contraction	71611146	71698007	NEGR1	2	-	835
chr1	71618841	71619245	Repeat_contraction	71611146	71698007	NEGR1	2	-	404
chr1	71688458	71688459	Insertion	71611146	71698007	NEGR1	2	-	1
chr1	71793273	71793279	Insertion	71776297	71935078	NEGR1	4	-	6
chr1	71855561	71855622	Deletion	71776297	71935078	NEGR1	4	-	61
chr1	71896879	71896953	Deletion	71776297	71935078	NEGR1	4	-	74
chr1	71928506	71928764	Repeat_expansion	71776297	71935078	NEGR1	4	-	258
chr1	72036493	72036613	Deletion	71935311	72282318	NEGR1	5	-	120
chr1	72830780	72831090	Deletion	72749276	72850749	AL583808.1	1	-	310
chr1	72830780	72831090	Deletion	72794798	72847593	AL583808.3	1	+	310
chr1	72842337	72842825	Repeat_contraction	72749276	72850749	AL583808.1	1	-	488
chr1	72842337	72842825	Repeat_contraction	72794798	72847593	AL583808.3	1	+	488
chr1	74469490	74469600	Deletion	74463550	74489188	FPGT-TNNI3K	22	+	110
chr1	74469490	74469600	Deletion	74463550	74489188	TNNI3K	20	+	110
chr1	74594162	74594239	Deletion	74590080	74599694	ERICH3	3	-	77
chr1	74594162	74594239	Deletion	74577509	74615205	ERICH3-AS1	0	+	77
chr1	74741526	74741621	Deletion	74738788	74748750	TYW3	2	+	95
chr1	75262847	75262997	Repeat_contraction	75251294	75274957	SLC44A5	17	-	150
chr1	75307427	75307602	Deletion	75300685	75339581	SLC44A5	19	-	175
chr1	76899437	76900394	Repeat_contraction	76868742	77044203	ST6GALNAC5	1	+	957
chr1	77011042	77016088	Repeat_expansion	76868742	77044203	ST6GALNAC5	1	+	5046
chr1	77472788	77472789	Insertion	77417715	77483316	AK5	7	+	1
chr1	77650922	77651015	Deletion	77641655	77682584	AC118549.1	13	-	93
chr1	77796333	77796433	Deletion	77783351	77801330	MIGA1	1	+	100
chr1	77973179	77973441	Deletion	77970015	77978884	FUBP1	18	-	262
chr1	80031767	80031877	Deletion	79967870	80050545	AC099671.1	0	-	110
chr1	81504523	81504715	Repeat_contraction	81445089	81580875	ADGRL2	1	+	192
chr1	81632564	81632704	Deletion	81580980	81761810	ADGRL2	2	+	140
chr1	81717357	81717410	Deletion	81580980	81761810	ADGRL2	2	+	53
chr1	81779889	81780206	Deletion	81761852	81836884	ADGRL2	3	+	317
chr1	82444784	82444912	Deletion	82215772	82555148	AL157944.1	0	-	128
chr1	82718664	82718826	Deletion	82684573	82814113	AL157944.1	3	-	162
chr1	83425222	83425273	Deletion	83424236	83425318	AC116099.1	6	-	51
chr1	83670070	83670312	Deletion	83578672	83750197	LINC01725	0	-	242
chr1	85257579	85258165	Repeat_contraction	85252702	85258523	C1orf52	0	-	586
chr1	85742271	85742331	Deletion	85737505	85744665	COL24A1	2	-	60
chr1	85918962	85919037	Deletion	85911433	85961248	COL24A1	35	-	75
chr1	86668708	86668763	Deletion	86589403	86693162	AL356270.1	2	-	55
chr1	86675465	86675516	Deletion	86589403	86693162	AL356270.1	2	-	51
chr1	86691125	86691182	Deletion	86589403	86693162	AL356270.1	2	-	57
chr1	87037270	87037270	Insertion	86915160	87072933	HS2ST1	0	+	0
chr1	87037270	87037270	Insertion	86993127	87072933	AC093155.3	0	+	0
chr1	88395035	88395036	Insertion	88034899	88528835	PKN2-AS1	2	-	1
chr1	90950308	90950308	Insertion	90941309	90982309	ZNF644	3	-	0
chr1	91873238	91873390	Deletion	91861644	91885877	TGFBR3	15	-	152
chr1	92240668	92240735	Deletion	92231486	92242211	C1orf146	1	+	67
chr1	96722370	96722493	Deletion	96721872	96723563	PTBP2	0	+	123
chr1	99112040	99112041	Insertion	99004645	99144035	AL445433.2	0	+	1
chr1	101657970	101658036	Deletion	101646352	101723741	LINC01709	1	+	66
chr1	103548954	103549328	Repeat_contraction	103547035	103550940	RNPC3	12	+	374
chr1	105966142	105966635	Repeat_contraction	105953712	105988449	LINC01677	3	-	493
chr1	105966142	105966635	Repeat_contraction	105956847	106038349	AL355306.2	0	+	493
chr1	109184788	109184865	Deletion	109173837	109185044	KIAA1324	6	+	77
chr1	109765234	109766549	Repeat_contraction	109737141	109775071	AL158847.1	2	+	1315
chr1	109995257	109995320	Deletion	109985172	110009033	AHCYL1	0	+	63
chr1	111639407	111639421	Insertion	111542509	111691333	RAP1A	0	+	14
chr1	112640010	112640060	Deletion	112619883	112647209	CAPZA1	0	+	50
chr1	113482529	113483676	Repeat_contraction	113391349	113549514	MAGI3	0	+	1147
chr1	119332835	119332894	Deletion	119328789	119354416	LINC01780	1	+	59
chr1	119734216	119734764	Deletion	119727102	119734633	PHGDH	7	+	417
chr1	145949542	145949678	Deletion	145927289	145977083	AC243547.3	0	+	136
chr1	145949542	145949678	Deletion	145947782	145957635	LIX1L	4	-	136
chr1	147429499	147429609	Deletion	147408689	147514337	LINC00624	2	-	110
chr1	148369972	148370237	Repeat_contraction	148344381	148459601	LINC01138	7	-	265
chr1	148395677	148396075	Repeat_contraction	148344381	148459601	LINC01138	7	-	398
chr1	150066638	150066959	Repeat_contraction	150058339	150067482	AC244033.2	4	-	321
chr1	150139062	150139136	Deletion	150110627	150144708	VPS45	13	+	74
chr1	150225206	150225691	Repeat_contraction	150223240	150226607	ANP32E	1	-	485
chr1	150871384	150871537	Deletion	150858460	150876542	ARNT	20	-	153
chr1	150971590	150972056	Deletion	150969091	150974618	CERS2	9	-	466
chr1	151016954	151017115	Deletion	151008671	151017811	PRUNE1	0	+	161
chr1	151029983	151030191	Deletion	151028944	151033805	PRUNE1	6	+	208
chr1	151218684	151218750	Deletion	151199081	151224247	PIP5K1A	0	+	66
chr1	151769410	151769410	Insertion	151768233	151770171	OAZ3	3	+	0
chr1	151824259	151824318	Deletion	151817280	151829428	RORC	8	-	59
chr1	153905439	153906474	Repeat_contraction	153828348	153922732	GATAD2B	9	-	1035
chr1	153950828	153950991	Deletion	153949384	153951259	CRTC2	2	-	163
chr1	154203173	154203223	Deletion	154200588	154205597	C1orf189	1	-	50
chr1	154728572	154728674	Deletion	154726026	154733002	KCNN3	3	-	102
chr1	154809300	154809490	Deletion	154772393	154822088	KCNN3	5	-	190
chr1	155701103	155701104	Insertion	155689174	155709772	DAP3	0	+	1
chr1	156328057	156328058	Insertion	156325089	156333546	CCT3	8	-	1
chr1	159450021	159450021	Insertion	159364509	159468841	AL513323.1	2	-	0
chr1	159883248	159883782	Deletion	159880700	159884435	CFAP45	4	-	534
chr1	160208868	160208959	Deletion	160205522	160211542	PEA15	0	+	91
chr1	160212385	160213568	Repeat_contraction	160211716	160213109	PEA15	1	+	724
chr1	160212385	160213568	Repeat_contraction	160213265	160213421	PEA15	2	+	156
chr1	160691114	160691314	Repeat_contraction	160685189	160711681	CD48	2	-	200
chr1	161004330	161004586	Repeat_contraction	161001353	161021009	F11R	8	-	256
chr1	161004330	161004586	Repeat_contraction	161001353	161021009	AL591806.3	8	-	256
chr1	161008974	161009463	Deletion	161001353	161021009	F11R	8	-	489
chr1	161008974	161009463	Deletion	161001353	161021009	AL591806.3	8	-	489
chr1	161200777	161200938	Repeat_contraction	161199523	161202146	NDUFS2	0	+	161
chr1	162219641	162219695	Deletion	162154476	162287343	NOS1AP	1	+	54
chr1	162289315	162289540	Repeat_contraction	162287436	162300647	NOS1AP	2	+	225
chr1	165536640	165536640	Insertion	165528882	165574017	AL157714.2	4	-	0
chr1	166117092	166117206	Deletion	166070763	166165985	FAM78B	0	-	114
chr1	166857435	166857995	Repeat_contraction	166857719	166858118	TADA1	0	-	276
chr1	168410457	168410470	Insertion	168402343	168412792	AL023755.1	0	-	13
chr1	169393685	169393844	Repeat_contraction	169387209	169395893	BLZF1	6	+	159
chr1	169441430	169442904	Deletion	169424950	169459796	CCDC181	4	-	1474
chr1	169993602	169993603	Insertion	169992255	170016461	KIFAP3	9	-	1
chr1	170225916	170226015	Deletion	170174706	170226918	LINC01681	0	+	99
chr1	170978220	170978354	Deletion	170971883	170983421	MROH9	7	+	134
chr1	172190279	172190336	Deletion	172131288	172253572	DNM3	13	+	57
chr1	172356093	172356281	Deletion	172308839	172379017	DNM3	15	+	188
chr1	172909684	172910227	Repeat_contraction	172776127	173004281	AL031599.1	0	+	543
chr1	173801958	173802287	Repeat_contraction	173800519	173802962	CENPL	0	-	329
chr1	174534103	174534809	Repeat_contraction	174394145	174637374	RABGAP1L	12	+	706
chr1	174582956	174583017	Deletion	174394145	174637374	RABGAP1L	12	+	61
chr1	175551129	175551388	Deletion	175539176	175556590	TNR-IT1	0	-	259
chr1	175551129	175551388	Deletion	175528369	175743225	TNR	21	-	259
chr1	176111765	176111988	Deletion	176085890	176116623	COP1	10	-	223
chr1	176133097	176133232	Deletion	176116681	176135009	COP1	11	-	135
chr1	178878755	178880248	Repeat_contraction	178877635	178878901	RALGPS2	8	+	146
chr1	178878755	178880248	Repeat_contraction	178878992	178883465	RALGPS2	9	+	1256
chr1	179314771	179314901	Deletion	179302802	179323436	SOAT1	1	+	130
chr1	179384017	179384160	Deletion	179383544	179385237	AXDND1	7	+	143
chr1	179516786	179517019	Deletion	179509403	179525333	AXDND1	20	+	233
chr1	179594035	179594114	Deletion	179593867	179595627	TDRD5	2	+	79
chr1	179632053	179633292	Deletion	179630920	179634456	TDRD5	6	+	1239
chr1	179667430	179667615	Deletion	179663491	179669193	TDRD5	14	+	185
chr1	179769845	179770214	Deletion	179743423	179807797	FAM163A	0	+	369
chr1	179990630	179990852	Deletion	179990621	179992061	CEP350	3	+	222
chr1	180033231	180033382	Deletion	180031494	180033861	CEP350	14	+	151
chr1	180341673	180341795	Deletion	180314722	180397515	ACBD6	7	-	122
chr1	180362474	180362788	Repeat_contraction	180314722	180397515	ACBD6	7	-	314
chr1	180377785	180378212	Deletion	180314722	180397515	ACBD6	7	-	427
chr1	180661974	180662053	Deletion	180632270	180682359	XPR1	0	+	79
chr1	180927311	180927432	Deletion	180917914	180928429	KIAA1614	2	+	121
chr1	180995955	180996011	Deletion	180993425	181002605	STX6	4	-	56
chr1	180997273	180998059	Deletion	180993425	181002605	STX6	4	-	786
chr1	181725764	181725927	Deletion	181724537	181726064	CACNA1E	16	+	163
chr1	182068992	182069008	Insertion	182068370	182069069	AL355482.1	1	-	16
chr1	182138471	182138477	Insertion	182133415	182153723	LINC01344	6	-	6
chr1	182412060	182412319	Deletion	182409360	182414685	LINC00272	2	+	259
chr1	182451722	182451723	Insertion	182450178	182453957	RGSL1	0	+	1
chr1	182467996	182468284	Deletion	182460133	182472395	RGSL1	3	+	288
chr1	183204414	183204548	Deletion	183186431	183207880	LAMC2	0	+	134
chr1	183493602	183493722	Deletion	183472649	183512836	SMG7	0	+	120
chr1	183525241	183525314	Deletion	183517820	183526595	SMG7	3	+	73
chr1	183764965	183765065	Deletion	183742289	183806374	RGL1	1	+	100
chr1	183840915	183841130	Repeat_contraction	183806485	183847565	RGL1	2	+	215
chr1	183887207	183887208	Insertion	183884938	183888473	RGL1	7	+	1
chr1	183897386	183897555	Deletion	183892161	183897807	RGL1	9	+	169
chr1	183916141	183916316	Deletion	183912268	183916446	RGL1	15	+	175
chr1	183918702	183918858	Deletion	183916701	183922221	RGL1	16	+	156
chr1	183924960	183925676	Deletion	183922336	183926104	RGL1	17	+	716
chr1	183980202	183981000	Repeat_contraction	183978520	184037094	COLGALT2	10	-	798
chr1	183985337	183985847	Repeat_contraction	183978520	184037094	COLGALT2	10	-	510
chr1	184456319	184456678	Repeat_contraction	184387368	184477385	C1orf21	0	+	359
chr1	184717822	184717920	Deletion	184717623	184719161	EDEM3	8	-	98
chr1	184818296	184818503	Deletion	184808235	184818637	FAM129A	4	-	207
chr1	185095659	185095806	Deletion	185093276	185098071	RNF2	3	+	147
chr1	185220106	185220259	Deletion	185214655	185221848	SWT1	13	+	153
chr1	185236551	185237370	Repeat_contraction	185231708	185271322	SWT1	15	+	819
chr1	186044687	186044844	Deletion	186041136	186045687	HMCN1	39	+	157
chr1	186101623	186101840	Deletion	186095521	186103471	HMCN1	67	+	217
chr1	186313640	186313693	Deletion	186312894	186313680	PRG4	11	+	40
chr1	186878300	186878301	Insertion	186870516	186893010	PLA2G4A	2	+	1
chr1	187150350	187150486	Deletion	187073024	187326920	ERVMER61-1	1	+	136
chr1	187300004	187300258	Deletion	187073024	187326920	ERVMER61-1	1	+	254
chr1	190628908	190628972	Deletion	190625033	190738437	LINC01720	0	+	64
chr1	190669692	190669769	Deletion	190625033	190738437	LINC01720	0	+	77
chr1	190951803	190951864	Deletion	190879847	190976419	AL138927.1	0	-	61
chr1	192573093	192573251	Deletion	192569304	192593598	AL390957.1	2	-	158
chr1	192790909	192790961	Deletion	192766194	192925611	AL390957.1	5	-	52
chr1	192830912	192831394	Repeat_contraction	192766194	192925611	AL390957.1	5	-	482
chr1	192843723	192843795	Deletion	192766194	192925611	AL390957.1	5	-	72
chr1	192857408	192857683	Repeat_expansion	192766194	192925611	AL390957.1	5	-	275
chr1	196268263	196268973	Repeat_contraction	196258494	196280859	KCNT2	2	-	710
chr1	196578198	196578248	Deletion	196492341	196608214	KCNT2	26	-	50
chr1	200607058	200607062	Insertion	200606798	200608829	KIF14	24	-	4
chr1	201036708	201036978	Repeat_contraction	201036469	201041854	AL358473.2	1	+	270
chr1	201924507	201924626	Deletion	201900751	201946079	LMOD1	1	-	119
chr1	203672445	203673188	Repeat_contraction	203627219	203682741	ATP2B4	0	+	743
chr1	205386564	205386719	Repeat_contraction	205381856	205419229	LEMD1	0	-	155
chr1	205743242	205743366	Deletion	205729621	205749956	NUCKS1	5	-	124
chr1	205921147	205921206	Deletion	205920230	205921565	SLC26A9	4	-	59
chr1	206123470	206123471	Insertion	206118340	206126489	AC244035.1	1	+	1
chr1	206460089	206460247	Deletion	206458947	206461036	SRGAP2	20	+	158
chr1	206524668	206524668	Insertion	206508059	206538171	RASSF5	0	+	0
chr1	207454094	207454479	Repeat_contraction	207454476	207466525	CR2	0	+	3
chr1	207612708	207612761	Deletion	207612041	207614403	CR1	38	+	53
chr1	208083926	208084300	Repeat_contraction	208082508	208084379	PLXNA2	21	-	374
chr1	210058323	210058509	Deletion	210021254	210094321	SYT14	3	+	186
chr1	210341367	210341514	Deletion	210328384	210348932	HHAT	0	+	147
chr1	210533349	210533449	Deletion	210513188	210587897	HHAT	8	+	100
chr1	210718423	210718424	Insertion	210684138	210775347	KCNH1	0	-	1
chr1	212619257	212619469	Repeat_contraction	212618234	212619357	ATF3	2	+	100
chr1	216050600	216050601	Insertion	216048647	216070100	USH2A	41	-	1
chr1	216912313	216912370	Deletion	216677491	216939581	ESRRG	5	-	57
chr1	217668228	217668714	Repeat_contraction	217651178	217669032	SPATA17	2	+	486
chr1	219136989	219137043	Deletion	219086660	219149938	LYPLAL1-DT	0	-	54
chr1	220012823	220012826	Insertion	220011056	220018448	EPRS	19	-	3
chr1	220575994	220576000	Insertion	220528873	220579353	MARK1	0	+	6
chr1	221706318	221706590	Repeat_contraction	221706466	221738933	DUSP10	1	-	124
chr1	221724257	221724604	Deletion	221706466	221738933	DUSP10	1	-	347
chr1	222090180	222090180	Insertion	222089565	222218378	AL356108.1	0	-	0
chr1	222730876	222731198	Deletion	222730177	222731356	BROX	10	+	322
chr1	223119993	223119994	Insertion	223113035	223132474	TLR5	0	-	1
chr1	224145499	224145896	Deletion	224134212	224153141	FBXO28	2	+	397
chr1	224225386	224225547	Repeat_contraction	224223828	224227425	AC092809.4	1	+	161
chr1	226404452	226404524	Deletion	226402379	226407809	PARP1	21	-	72
chr1	226976264	226976320	Deletion	226965737	226977448	COQ8A	8	+	56
chr1	228106739	228107407	Repeat_contraction	228106918	228107667	MRPL55	0	-	489
chr1	228166745	228166930	Deletion	228166157	228174691	IBA57	0	+	185
chr1	228174451	228174515	Deletion	228166157	228174691	IBA57	0	+	64
chr1	230332041	230332053	Insertion	230325415	230332843	PGBD5	1	-	12
chr1	230335812	230335966	Deletion	230333041	230337107	PGBD5	2	-	154
chr1	230413778	230413968	Repeat_contraction	230357321	230425597	PGBD5	5	-	190
chr1	230977555	230977640	Deletion	230961303	230978559	TTC13	21	-	85
chr1	231391185	231391186	Insertion	231374099	231420997	EGLN1	3	-	1
chr1	231777071	231777235	Repeat_contraction	231771070	231795241	DISC1	5	+	164
chr1	231777071	231777235	Repeat_contraction	231771070	231795241	TSNAX-DISC1	9	+	164
chr1	232733517	232733518	Insertion	232730781	232735700	LINC01744	1	-	1
chr1	234074188	234074238	Deletion	233905758	234231416	SLC35F3	1	+	50
chr1	235412254	235412255	Insertion	235401587	235414432	TBCE	5	+	1
chr1	235412254	235412255	Insertion	235401587	235414432	TBCE	2	+	1
chr1	236182259	236182734	Repeat_contraction	236180028	236183777	GPR137B	3	+	475
chr1	236715065	236715066	Insertion	236686799	236717857	ACTN2	0	+	1
chr1	237578755	237578819	Deletion	237569319	237589792	RYR2	28	+	64
chr1	237602945	237603514	Repeat_contraction	237602111	237610761	RYR2	34	+	569
chr1	241517095	241517602	Repeat_contraction	241517316	241519590	FH	8	-	286
chr1	241517095	241517602	Repeat_contraction	241513713	241517181	FH	7	-	86
chr1	243327332	243327332	Insertion	243316893	243330539	SDCCAG8	8	+	0
chr1	243339119	243339119	Insertion	243330692	243341038	SDCCAG8	9	+	0
chr1	243845420	243845421	Insertion	243843282	243850039	AKT3	12	-	1
chr1	244486560	244486619	Deletion	244479784	244490446	CATSPERE	4	+	59
chr1	245337769	245338016	Repeat_contraction	245156683	245366833	KIF26B	1	+	247
chr1	246009973	246009982	Insertion	245929937	246327200	SMYD3	6	-	9
chr1	246072472	246072473	Insertion	245929937	246327200	SMYD3	6	-	1
chr1	246445575	246445627	Deletion	246355094	246507053	SMYD3	10	-	52

## Sheet: Sniff_denovo_Exons
CHROM	START	END	SV TYPE	EXON START	EXON END	GENE	EXON NUMBER (0 BASED)	STRAND	BP OVERLAP
chr1	16564836	16564891	<DEL>	16564806	16564918	NBPF1	1	-	55
chr1	93876124	93878564	<INS>	93876267	93877862	DNTTIP2	5	-	1595
chr1	100191747	100191782	<DEL>	100186918	100196422	DBT	0	-	35
chr1	152156589	152156625	<DEL>	152153594	152156960	RPTN	0	-	36
chr1	179923755	179923789	<INS>	179917451	179925000	TOR1AIP1	9	+	34
chr1	182068994	182069300	<INS>	182069069	182069253	AL355482.1	2	-	184
chr1	207076629	207076677	<INS>	207072203	207077823	PFKFB2	14	+	48

## Sheet: Sniff_denovo_Introns
CHROM	START	END	SV TYPE	EXON START	EXON END	GENE	EXON NUMBER (0 BASED)	STRAND	BP OVERLAP
chr1	1937841	1937872	<DEL>	1930336	1938854	CFAP74	12	-	31
chr1	1948943	1949039	<INS>	1947054	1955690	CFAP74	19	-	96
chr1	2147721	2147880	<INS>	2146108	2148871	PRKCZ	6	+	159
chr1	2393034	2393076	<INS>	2391958	2395783	RER1	0	+	42
chr1	4666703	4666736	<DEL>	4655454	4711899	AJAP1	0	+	33
chr1	4724670	4724702	<DEL>	4712699	4769852	AJAP1	1	+	32
chr1	5655877	5655909	<DEL>	5563355	5668140	AL365255.1	1	-	32
chr1	6984090	6984288	<INS>	6825210	7091303	CAMTA1	2	+	198
chr1	7457030	7457065	<DEL>	7249626	7467829	CAMTA1	4	+	35
chr1	8646055	8646101	<DEL>	8624380	8655972	RERE	20	-	46
chr1	8955046	8955085	<DEL>	8949442	8957136	CA6	1	+	39
chr1	11631900	11631937	<DEL>	11623610	11641375	AL031731.1	0	+	37
chr1	14883339	14883378	<INS>	14599223	14960683	KAZN	0	+	39
chr1	14918690	14918729	<DEL>	14599223	14960683	KAZN	0	+	39
chr1	14958361	14958401	<DEL>	14599223	14960683	KAZN	0	+	40
chr1	15458908	15458942	<DEL>	15457174	15461560	CELA2A	1	+	34
chr1	18357435	18357471	<DEL>	18335010	18362114	IGSF21	3	+	36
chr1	18363473	18363505	<DEL>	18362230	18365222	IGSF21	4	+	32
chr1	19471865	19471909	<DEL>	19419750	19485435	CAPZB	7	-	44
chr1	21660353	21660433	<INS>	21649796	21669253	RAP1GAP	23	-	80
chr1	22054915	22054951	<DEL>	22025639	22078428	AL031281.2	0	+	36
chr1	22054915	22054951	<DEL>	22052742	22078428	CDC42	0	+	36
chr1	22754939	22754975	<INS>	22711043	22781420	EPHB2	0	+	36
chr1	24668151	24668279	<INS>	24666925	24669122	SRRM1	12	+	128
chr1	25111832	25111868	<INS>	25103971	25112878	AL050344.1	1	-	36
chr1	25462797	25462838	<INS>	25458892	25484115	MACO1	5	+	41
chr1	25808297	25808348	<DEL>	25805275	25808579	SELENON	3	+	51
chr1	27668988	27669028	<DEL>	27668535	27669220	IFI6	2	-	40
chr1	28084577	28084610	<DEL>	28058094	28088523	EYA3	16	-	33
chr1	31580194	31580237	<DEL>	31579267	31583148	TINAGL1	2	+	43
chr1	32642779	32643752	<INS>	32634792	32650432	ZBTB8OS	5	-	973
chr1	32796984	32797015	<DEL>	32791254	32797762	YARS	7	-	31
chr1	33864932	33865121	<INS>	33846996	33918093	CSMD2	64	-	189
chr1	35937033	35937337	<INS>	35931445	35945691	2003-08-01	0	+	304
chr1	37288410	37288443	<DEL>	37276259	37324989	AL353604.1	2	-	33
chr1	37753670	37753703	<DEL>	37753226	37754214	EPHA10	12	-	33
chr1	39234826	39234866	<DEL>	39231243	39250013	MACF1	1	+	40
chr1	39664497	39664760	<INS>	39663434	39665520	NT5C1A	2	-	263
chr1	40050415	40050520	<INS>	40040783	40059336	CAP1	0	+	105
chr1	41561739	41561771	<INS>	41524910	41575543	HIVEP3	3	-	32
chr1	41824764	41824814	<DEL>	41700995	41918412	HIVEP3	7	-	50
chr1	42535722	42535837	<INS>	42534989	42536475	CCDC30	4	+	115
chr1	44951954	44952267	<DEL>	44941665	44978314	EIF2B3	8	-	313
chr1	45691873	45691904	<INS>	45691110	45693203	TMEM69	1	+	31
chr1	46585249	46585281	<DEL>	46583329	46594112	MKNK1	10	-	32
chr1	48980718	48980750	<DEL>	48867230	49045583	AGBL4	8	-	32
chr1	49237513	49237554	<DEL>	49045800	49245769	AGBL4	9	-	41
chr1	52783914	52783950	<INS>	52779993	52784876	ZYG11B	3	+	36
chr1	52846310	52846346	<DEL>	52842973	52854464	ZYG11A	0	+	36
chr1	53101297	53101347	<DEL>	53093560	53103345	SLC1A7	5	-	50
chr1	53525468	53525899	<INS>	53524887	53529790	GLIS1	5	-	431
chr1	54599164	54599199	<DEL>	54597415	54599295	ACOT11	6	+	35
chr1	55420705	55420745	<DEL>	55361565	55614920	AL603840.1	0	+	40
chr1	55900768	55900812	<INS>	55871458	55928907	LINC01755	1	+	44
chr1	56485945	56485977	<INS>	56483454	56496554	AC119674.2	1	-	32
chr1	56757687	56757723	<INS>	56755927	56758715	FYB2	13	-	36
chr1	56885420	56885472	<DEL>	56883681	56885926	C8A	5	+	52
chr1	58729267	58729327	<DEL>	58718748	58766109	AL136985.3	0	+	60
chr1	59491056	59491100	<INS>	59457076	59512310	FGGY	5	+	44
chr1	60065003	60065047	<INS>	60055438	60072536	C1orf87	9	-	44
chr1	63178099	63178133	<INS>	63170424	63183439	LINC00466	4	-	34
chr1	63186739	63186772	<DEL>	63183579	63190439	LINC00466	5	-	33
chr1	66945267	66945299	<DEL>	66940052	66946149	MIER1	1	+	32
chr1	67386870	67386904	<DEL>	67386669	67390028	IL12RB2	13	+	34
chr1	71431085	71431123	<DEL>	71401879	71463330	ZRANB2-AS2	4	+	38
chr1	71431085	71431123	<DEL>	71407570	71592816	NEGR1	0	-	38
chr1	72795591	72795631	<DEL>	72749276	72850749	AL583808.1	1	-	40
chr1	72795591	72795631	<DEL>	72794798	72847593	AL583808.3	1	+	40
chr1	72869782	72869822	<DEL>	72850800	72898766	AL583808.1	2	-	40
chr1	74500603	74500637	<DEL>	74483375	74512525	LRRC53	3	-	34
chr1	74500603	74500637	<DEL>	74492266	74540233	TNNI3K	22	+	34
chr1	74500603	74500637	<DEL>	74492266	74540233	FPGT-TNNI3K	24	+	34
chr1	81839930	81839970	<INS>	81837057	81907016	ADGRL2	4	+	40
chr1	85996493	85996534	<INS>	85987654	86017150	COL24A1	40	-	41
chr1	87048588	87048622	<DEL>	86915160	87072933	HS2ST1	0	+	34
chr1	87048588	87048622	<DEL>	86993127	87072933	AC093155.3	0	+	34
chr1	88314417	88314454	<INS>	88034899	88528835	PKN2-AS1	2	-	37
chr1	90517677	90517720	<INS>	90514009	90533367	AC092783.1	2	-	43
chr1	90950304	90950371	<INS>	90941309	90982309	ZNF644	3	-	67
chr1	91277862	91277903	<INS>	91277062	91313348	HFM1	8	-	41
chr1	91818277	91818311	<DEL>	91797471	91861470	TGFBR3	14	-	34
chr1	91962144	91962179	<DEL>	91949958	91962717	BRDT	1	+	35
chr1	92940995	92941028	<DEL>	92876430	92961375	FAM69A	3	-	33
chr1	93876124	93878564	<INS>	93875783	93876267	DNTTIP2	4	-	143
chr1	93876124	93878564	<INS>	93877862	93879076	DNTTIP2	5	-	702
chr1	94689691	94689737	<DEL>	94679607	94732257	SLC44A3-AS1	3	-	46
chr1	95249866	95249905	<DEL>	95243525	95263984	AC092802.2	0	-	39
chr1	99997410	99997444	<DEL>	99993741	99999260	SLC35A3	1	+	34
chr1	99997410	99997444	<DEL>	99993741	99999260	AC118553.2	1	+	34
chr1	100238137	100238182	<DEL>	100220548	100249463	AL445928.2	0	+	45
chr1	100238137	100238182	<DEL>	100235511	100240760	DBT	8	-	45
chr1	107181551	107181583	<INS>	107148839	107324281	NTNG1	1	+	32
chr1	109148256	109148295	<DEL>	109114336	109161893	KIAA1324	0	+	39
chr1	109221994	109222027	<DEL>	109214128	109223977	SARS	0	+	33
chr1	110387825	110387858	<INS>	110382966	110389236	SLC16A4	6	-	33
chr1	112639864	112639914	<DEL>	112619883	112647209	CAPZA1	0	+	50
chr1	112706454	112706486	<DEL>	112703806	112707077	RHOC	3	-	32
chr1	112706454	112706486	<DEL>	112705168	112710459	AL603832.3	3	-	32
chr1	121540803	121540837	<DEL>	121538420	121556509	EMBP1	1	+	34
chr1	145647810	145647845	<DEL>	145647267	145663328	GPR89A	9	+	35
chr1	146992446	146992484	<DEL>	146992046	146992711	NBPF12	32	+	38
chr1	148122948	148122999	<DEL>	148122801	148123852	NBPF11	16	-	51
chr1	149080757	149080789	<INS>	149080155	149081964	NBPF9	22	-	32
chr1	149196012	149196046	<DEL>	149190795	149250564	AC245297.3	1	+	34
chr1	150221604	150221640	<INS>	150220761	150223185	ANP32E	0	-	36
chr1	151780257	151780304	<DEL>	151780140	151781480	TDRKH	10	-	47
chr1	152027064	152027099	<INS>	152022509	152041584	AL450992.1	11	+	35
chr1	152156589	152156625	<DEL>	152124705	152196652	PUDPP2	0	-	36
chr1	153634599	153634653	<INS>	153634343	153636571	CHTOP	0	+	54
chr1	154203172	154203222	<DEL>	154200588	154205597	C1orf189	1	-	50
chr1	159028796	159028829	<INS>	159020529	159032523	IFI16	5	+	33
chr1	161442867	161442911	<DEL>	161428019	161470469	AL592295.3	3	-	44
chr1	161465060	161465108	<INS>	161428019	161470469	AL592295.3	3	-	48
chr1	167120829	167120865	<DEL>	167119466	167125786	DUSP27	4	+	36
chr1	167343632	167343666	<DEL>	167332535	167365466	POU2F1	1	+	34
chr1	167483015	167483052	<INS>	167440767	167518407	CD247	6	-	37
chr1	167897537	167897569	<DEL>	167896691	167899422	ADCY10	26	-	32
chr1	169118282	169118316	<DEL>	169111498	169124883	ATP1B1	2	+	34
chr1	169554166	169554263	<INS>	169552734	169555181	F5	17	-	97
chr1	169555633	169556232	<INS>	169555347	169556645	F5	18	-	599
chr1	171095919	171095956	<INS>	171092790	171103784	FMO3	1	+	37
chr1	171488018	171488061	<DEL>	171485735	171512031	PRRC2C	0	+	43
chr1	172973277	172973311	<INS>	172776127	173004281	AL031599.1	0	+	34
chr1	174833466	174833511	<INS>	174811960	174957456	RABGAP1L	18	+	45
chr1	174854715	174854748	<DEL>	174811960	174957456	RABGAP1L	18	+	33
chr1	175547582	175547629	<DEL>	175539176	175556590	TNR-IT1	0	-	47
chr1	175547582	175547629	<DEL>	175528369	175743225	TNR	21	-	47
chr1	176057985	176058030	<DEL>	176046324	176081151	COP1	8	-	45
chr1	178110637	178110674	<INS>	178094694	178283563	RASAL2	0	+	37
chr1	179348760	179348792	<DEL>	179347697	179348843	SOAT1	11	+	32
chr1	179907591	179907625	<DEL>	179904022	179907822	TOR1AIP1	5	+	34
chr1	180659224	180659260	<DEL>	180632270	180682359	XPR1	0	+	36
chr1	182068994	182069300	<INS>	182068370	182069069	AL355482.1	1	-	75
chr1	186086791	186086832	<DEL>	186086407	186087216	HMCN1	57	+	41
chr1	196578197	196578247	<DEL>	196492341	196608214	KCNT2	26	-	50
chr1	198835154	198835192	<DEL>	198808243	198900410	MIR181A1HG	0	-	38
chr1	200130291	200130323	<DEL>	200120955	200173962	NR5A2	6	+	32
chr1	200355149	200355184	<DEL>	200354756	200360491	AC104461.1	1	+	35
chr1	201316145	201316195	<INS>	201313560	201316552	PKP1	2	+	50
chr1	201516765	201516813	<DEL>	201507419	201533447	AC096677.1	0	+	48
chr1	201901530	201901566	<DEL>	201900751	201946079	LMOD1	1	-	36
chr1	202413735	202414056	<INS>	202349142	202416786	PPP1R12B	0	+	321
chr1	202789602	202790002	<INS>	202777094	202808101	KDM5B	25	-	400
chr1	206123463	206123616	<INS>	206118340	206126489	AC244035.1	1	+	153
chr1	207617598	207617633	<DEL>	207616802	207618070	CR1	40	+	35
chr1	211846167	211846201	<DEL>	211839533	211851520	AL445488.1	2	+	34
chr1	214436797	214436842	<DEL>	214414726	214451804	PTPN14	15	-	45
chr1	216377778	216377823	<DEL>	216365085	216418513	USH2A	68	-	45
chr1	216916834	216916870	<DEL>	216677491	216939581	ESRRG	5	-	36
chr1	220844370	220844412	<INS>	220833192	220879848	HLX-AS1	1	-	42
chr1	220853496	220853536	<INS>	220833192	220879848	HLX-AS1	1	-	40
chr1	223119992	223120105	<INS>	223113035	223132474	TLR5	0	-	113
chr1	223304793	223304825	<DEL>	223292651	223363277	SUSD4	6	-	32
chr1	223558936	223608936	<DEL>	223558167	223609152	CAPN8	8	-	50000
chr1	227135854	227135887	<DEL>	227129231	227139575	CDC42BPA	25	-	33
chr1	227156428	227156461	<DEL>	227147559	227160542	CDC42BPA	29	-	33
chr1	230396228	230396271	<DEL>	230357321	230425597	PGBD5	5	-	43
chr1	231375307	231375338	<DEL>	231374099	231420997	EGLN1	3	-	31
chr1	231391096	231391220	<INS>	231374099	231420997	EGLN1	3	-	124
chr1	233017164	233017196	<INS>	233017154	233025145	PCNX2	7	-	32
chr1	233665569	233665605	<DEL>	233614526	233666594	KCNK1	0	+	36
chr1	234267913	234267949	<INS>	234261859	234274167	AL122008.1	0	+	36
chr1	234267913	234267949	<INS>	234231741	234309100	SLC35F3	2	+	36
chr1	235650266	235650299	<INS>	235595511	235650548	GNG4	2	-	33
chr1	237286561	237286761	<INS>	237270616	237330877	RYR2	1	+	200
chr1	237380385	237380420	<DEL>	237377435	237387280	RYR2	7	+	35
chr1	237481113	237481161	<INS>	237469187	237491805	RYR2	16	+	48
chr1	239662931	239662957	<INS>	239632286	239678185	CHRM3	1	+	26
chr1	240228315	240228351	<DEL>	240211235	240257944	FMN2	5	+	36
chr1	241068238	241068278	<INS>	240983129	241098665	RGS7	14	-	40
chr1	241326648	241326969	<INS>	241098762	241355698	RGS7	15	-	321
chr1	241562880	241562920	<DEL>	241562332	241564986	KMO	6	+	40
chr1	241869771	241869810	<DEL>	241867055	241872031	EXO1	10	+	39
chr1	242194574	242194618	<DEL>	242124665	242219987	PLD5	4	-	44
chr1	242194574	242194618	<DEL>	242192304	242209091	AL591686.2	3	+	44
chr1	242337258	242337293	<INS>	242288530	242348105	PLD5	7	-	35
chr1	242390047	242390085	<DEL>	242348242	242524087	PLD5	8	-	38
chr1	244480641	244480674	<INS>	244479784	244490446	CATSPERE	4	+	33
chr1	246481607	246481641	<INS>	246355094	246507053	SMYD3	10	-	34
chr1	246897887	246897932	<DEL>	246895925	246898207	AHCTF1	23	-	45
b
